# Supplementary material for: (E)-4-(2-Chloro-1-hy­droxy-2,6,6-tri­methyl­cyclo­hex­yl)but-3-en-2-one
Source: Acta Crystallogr Sect E Struct Rep Online. 2012 Nov 30;68(Pt 12):o3485. doi: 10.1107/S1600536812048544 (PMC3589057; doi:10.1107/S1600536812048544)
Supplement: Supplementary file 2 [file e-68-o3485-Isup2.hkl]

# 
# h,k,l, Fc-squared, Fo-squared, sigma(Fo-squared) and status flag 
# 
data_I
_shelx_title ' X in P2(1)/n' 
_shelx_refln_list_code          4 
_shelx_F_calc_maximum      134.45 
_exptl_crystal_F_000       528.00 
_reflns_d_resolution_high  0.8297 
 
loop_ 
 _symmetry_equiv_pos_as_xyz 
 'x, y, z' 
 '-x+1/2, y+1/2, -z+1/2' 
 '-x, -y, -z' 
 'x-1/2, -y-1/2, z-1/2' 
 
_cell_length_a     6.2660 
_cell_length_b     8.5860 
_cell_length_c    24.8680 
_cell_angle_alpha  90.000 
_cell_angle_beta   92.240 
_cell_angle_gamma  90.000 
 
_shelx_F_squared_multiplier     1.000 
 
loop_ 
 _refln_index_h 
 _refln_index_k 
 _refln_index_l 
 _refln_F_squared_calc 
 _refln_F_squared_meas 
 _refln_F_squared_sigma 
 _refln_observed_status 
   2   0   0      502.46      440.28      9.13 o 
   4   0   0       66.56       90.93      8.39 o 
   6   0   0        0.17       13.89      8.88 o 
   1   1   0      722.21      944.05      8.39 o 
   2   1   0     1156.84     1127.08     12.48 o 
   3   1   0        0.31        0.22      3.80 o 
   4   1   0      186.99      202.49      9.72 o 
   5   1   0        6.80        3.52      6.43 o 
   6   1   0      161.21      169.04     12.20 o 
   7   1   0       31.63       31.23      9.58 o 
   0   2   0        0.44        0.54      0.96 o 
   1   2   0     4450.34     5430.78    100.70 o 
   2   2   0      925.38      762.51     11.15 o 
   3   2   0       14.22        8.90      4.29 o 
   4   2   0      298.15      265.16     10.56 o 
   5   2   0       95.83      106.11      9.12 o 
   6   2   0       79.34       88.36      9.59 o 
   7   2   0        9.82       18.72      8.36 o 
   1   3   0      193.43      206.88      6.12 o 
   2   3   0      846.08      930.64     13.43 o 
   3   3   0       19.14       19.06      6.00 o 
   4   3   0        6.40        6.45      5.50 o 
   5   3   0        0.06        3.16      6.84 o 
   6   3   0       50.00       35.31      9.09 o 
   7   3   0        1.04       13.41      6.77 o 
   0   4   0      980.60     1022.49      9.95 o 
   1   4   0       69.00       66.05      3.07 o 
   2   4   0      491.28      489.93      9.94 o 
   3   4   0      213.42      232.25      9.88 o 
   4   4   0      313.91      375.24     13.81 o 
   5   4   0        1.15        1.59      0.39 o 
   6   4   0      122.55      138.93     12.11 o 
   1   5   0      127.82      104.51      5.98 o 
   2   5   0       44.94       66.90      6.14 o 
   3   5   0      228.60      231.93     11.32 o 
   4   5   0      104.99       86.65      9.61 o 
   5   5   0      169.25      187.75     12.92 o 
   6   5   0       71.91       69.78     11.28 o 
   0   6   0      240.65      293.95     10.33 o 
   1   6   0        6.79        5.78      4.03 o 
   2   6   0      244.67      231.73     10.48 o 
   3   6   0      287.64      232.86     12.52 o 
   4   6   0       16.85       14.12      8.17 o 
   5   6   0      107.06      103.28     12.26 o 
   6   6   0        2.84        2.40      9.07 o 
   1   7   0       14.78        9.57      4.64 o 
   2   7   0      311.92      266.91     12.67 o 
   3   7   0       10.81       19.15      6.67 o 
   4   7   0       43.95       46.89      9.31 o 
   5   7   0        8.81       22.42      7.98 o 
   0   8   0       28.62       23.38      8.57 o 
   1   8   0       95.64       75.80      8.47 o 
   2   8   0        8.36       17.38      6.46 o 
   3   8   0       42.11       42.35      8.76 o 
   4   8   0       54.20       63.26      8.58 o 
   1   9   0       36.08       16.18      7.43 o 
   2   9   0       64.47       63.41      8.10 o 
   3   9   0       58.48       53.98      8.56 o 
   0  10   0       13.33       16.48      8.76 o 
   1  10   0        1.10        1.22      6.58 o 
  -7   0   1       16.13       31.50      9.34 o 
  -5   0   1      129.74      108.29     10.11 o 
  -3   0   1      737.26      681.85     13.46 o 
  -1   0   1       98.50       81.85      2.88 o 
   1   0   1     8998.14     7355.31     95.82 o 
   3   0   1      451.30      436.45      7.67 o 
   5   0   1       52.51       45.29      8.24 o 
   7   0   1       47.98       39.61     10.42 o 
  -7   1   1        4.03        4.20      7.34 o 
  -6   1   1       85.48       70.03      9.32 o 
  -5   1   1        3.30       13.16      4.97 o 
  -4   1   1      362.20      327.05      9.85 o 
  -3   1   1       47.58       39.27      3.61 o 
  -2   1   1     1619.96     1277.39     12.41 o 
  -1   1   1    10821.75     8455.47    103.74 o 
   0   1   1       11.33       11.54      3.32 o 
   1   1   1      846.40      671.05      7.51 o 
   2   1   1      961.79      942.79      8.67 o 
   3   1   1      114.18      138.29      6.74 o 
   4   1   1      658.09      501.75     13.41 o 
   5   1   1       10.79       20.15      6.61 o 
   6   1   1       42.74       44.50      9.05 o 
   7   1   1       19.69       17.71      7.89 o 
  -7   2   1       29.79       31.85      7.13 o 
  -6   2   1        1.56       16.23      7.32 o 
  -5   2   1      459.43      405.73     14.25 o 
  -4   2   1        0.33        5.46      4.03 o 
  -3   2   1     1708.49     1293.05     15.98 o 
  -2   2   1     1102.19     1137.59     12.82 o 
  -1   2   1       26.06       18.02      2.19 o 
   0   2   1      257.18      273.16     13.63 o 
   1   2   1     2264.70     2080.77     15.18 o 
   2   2   1      313.70      337.84      7.79 o 
   3   2   1        3.18        9.64      3.65 o 
   4   2   1       82.22       86.77      7.83 o 
   5   2   1       20.68       27.80      6.93 o 
   6   2   1        0.42        8.62      8.62 o 
   7   2   1        2.34        0.89      6.58 o 
  -7   3   1       46.01       27.41      9.17 o 
  -6   3   1        1.73        5.07      6.46 o 
  -5   3   1       38.17       26.63      6.81 o 
  -4   3   1       62.35       66.10      6.43 o 
  -3   3   1      214.26      192.81      7.91 o 
  -2   3   1       50.72       49.38      3.78 o 
  -1   3   1        2.03        4.75      2.19 o 
   0   3   1     8822.14     8039.05    207.42 o 
   1   3   1        8.62        1.27      2.57 o 
   2   3   1     2682.73     3148.67     24.83 o 
   3   3   1      125.55      116.16      6.98 o 
   4   3   1       14.47        8.47      5.47 o 
   5   3   1       50.37       42.24      8.08 o 
   6   3   1        2.86        9.45      7.41 o 
   7   3   1        1.04        1.31      6.37 o 
  -6   4   1      205.83      163.77     11.33 o 
  -5   4   1      237.58      194.95     11.03 o 
  -4   4   1      138.41      145.83      8.75 o 
  -3   4   1       64.50       43.02      5.51 o 
  -2   4   1       63.04       50.41      4.01 o 
  -1   4   1      448.62      438.39      8.32 o 
   0   4   1      936.92      980.35     17.95 o 
   1   4   1     1093.39      915.70     12.95 o 
   2   4   1       34.50       38.67      4.94 o 
   3   4   1      642.42      704.54     16.33 o 
   4   4   1      150.46      153.47     10.13 o 
   5   4   1      220.72      214.12     12.92 o 
   6   4   1        0.32       10.36      7.80 o 
  -6   5   1        0.06        6.28      6.63 o 
  -5   5   1       93.62       74.65      8.60 o 
  -4   5   1      126.85      112.02      9.27 o 
  -3   5   1       38.02       54.71      6.34 o 
  -2   5   1       75.16       75.59      6.42 o 
  -1   5   1      400.21      395.57     10.94 o 
   0   5   1        0.05        1.58      2.44 o 
   1   5   1      103.13      129.00      6.54 o 
   2   5   1       27.24       25.49      4.63 o 
   3   5   1        4.38       13.81      5.92 o 
   4   5   1       21.63       35.82      7.02 o 
   5   5   1        2.03        2.79      8.06 o 
   6   5   1      195.90      218.98     13.98 o 
  -6   6   1        4.60        4.17      1.15 o 
  -5   6   1       17.74        4.36      8.11 o 
  -4   6   1       40.98       43.60      7.93 o 
  -3   6   1      201.06      228.37     11.19 o 
  -2   6   1      454.77      413.13     14.36 o 
  -1   6   1      214.54      260.44     10.65 o 
   0   6   1        0.47        4.50      3.12 o 
   1   6   1      208.18      193.35      8.43 o 
   2   6   1       40.81       38.41      6.61 o 
   3   6   1      182.11      175.46     10.73 o 
   4   6   1      139.86      129.91     11.86 o 
   5   6   1      114.89       95.81     10.87 o 
   6   6   1       17.04       33.94      7.73 o 
  -5   7   1       18.54       19.94      8.91 o 
  -4   7   1        1.41        8.60      8.60 o 
  -3   7   1       53.11       62.09      8.65 o 
  -2   7   1      141.41      131.97     11.55 o 
  -1   7   1      177.16      204.85     11.30 o 
   0   7   1      112.48      131.93      6.46 o 
   1   7   1        0.01        5.05      5.05 o 
   2   7   1      160.22      145.02      9.83 o 
   3   7   1       11.53        0.00      8.13 o 
   4   7   1       21.16       38.84      8.59 o 
   5   7   1       34.14       27.50      9.82 o 
  -4   8   1        1.70        1.97      0.52 o 
  -3   8   1        0.74       18.30      8.22 o 
  -2   8   1       44.71       48.22      8.97 o 
  -1   8   1      200.49      258.06     13.52 o 
   0   8   1      156.17      167.26      7.88 o 
   1   8   1      142.75      135.49      9.76 o 
   2   8   1        0.23        3.16      6.06 o 
   3   8   1        0.02        4.48      7.49 o 
   4   8   1       28.07       29.98      7.83 o 
  -3   9   1       48.67       51.88     10.18 o 
  -2   9   1        0.63        4.49      9.51 o 
  -1   9   1       42.38       51.40      9.94 o 
   0   9   1       56.50       66.32      6.95 o 
   1   9   1        3.32        5.97      7.04 o 
   2   9   1       20.57       17.44      6.52 o 
   3   9   1        2.35        7.47      7.60 o 
  -1  10   1       14.46        0.00      8.61 o 
   0  10   1      112.94      143.89      8.78 o 
   1  10   1        1.79        5.36      6.40 o 
  -6   0   2        0.12        1.97      7.41 o 
  -4   0   2       53.12       56.50      7.11 o 
  -2   0   2       40.24       25.13      3.08 o 
   0   0   2       73.96       82.45      2.13 o 
   2   0   2     1784.49     1838.12     16.53 o 
   4   0   2       50.26       46.77      5.55 o 
   6   0   2      136.59      121.25      9.87 o 
  -7   1   2       19.53       15.45      6.82 o 
  -6   1   2      172.54      132.04     10.28 o 
  -5   1   2      134.86      105.12      7.71 o 
  -4   1   2        1.75        7.33      4.46 o 
  -3   1   2     2260.00     1729.09     18.14 o 
  -2   1   2     1371.77     1175.29     12.17 o 
  -1   1   2      250.03      264.94      3.12 o 
   0   1   2    10461.70    13456.08   1385.07 o 
   1   1   2     1139.54     1215.57      8.38 o 
   2   1   2      458.16      566.66      9.54 o 
   3   1   2     2445.70     1916.24     20.47 o 
   4   1   2      414.81      365.93     11.58 o 
   5   1   2      230.18      234.37     11.39 o 
   6   1   2       12.21       14.17      7.26 o 
   7   1   2        0.43        6.31      6.80 o 
  -7   2   2        4.15        8.64      6.85 o 
  -6   2   2       85.07       89.07      9.19 o 
  -5   2   2       17.37       30.49      7.16 o 
  -4   2   2        2.47        2.20      4.30 o 
  -3   2   2      793.76      713.64     12.46 o 
  -2   2   2      299.36      229.92      6.75 o 
  -1   2   2      111.28       82.09      3.74 o 
   0   2   2     2624.38     2915.88    303.07 o 
   1   2   2       73.97       80.44      3.78 o 
   2   2   2      605.13      631.62     10.82 o 
   3   2   2       93.49       96.07      5.70 o 
   4   2   2       33.76       36.25      5.92 o 
   5   2   2        4.69        4.05      6.37 o 
   6   2   2       75.59       65.18      9.32 o 
   7   2   2       55.56       44.45      8.55 o 
  -7   3   2       10.52       28.24      8.09 o 
  -6   3   2        3.24        0.90      7.64 o 
  -5   3   2       34.29       36.32      6.46 o 
  -4   3   2        1.60        3.07      4.67 o 
  -3   3   2      450.03      475.61      9.32 o 
  -2   3   2      261.90      205.48      6.93 o 
  -1   3   2      114.76      113.25      3.81 o 
   0   3   2     1742.95     1989.53    166.89 o 
   1   3   2     1754.94     2237.02     18.52 o 
   2   3   2     1286.17     1360.33     17.00 o 
   3   3   2     1267.36     1274.93     19.54 o 
   4   3   2       24.45       17.86      6.26 o 
   5   3   2      129.85      125.75      9.95 o 
   6   3   2       98.46       88.64     10.67 o 
   7   3   2       16.87       17.01      4.89 o 
  -6   4   2        3.59        5.74      7.89 o 
  -5   4   2       10.70        8.74      7.47 o 
  -4   4   2      133.35      124.65      8.82 o 
  -3   4   2       66.36       64.43      5.85 o 
  -2   4   2      729.58      620.54     12.80 o 
  -1   4   2      915.30      862.16     12.85 o 
   0   4   2      752.42      902.96      8.79 o 
   1   4   2      378.65      465.92      9.91 o 
   2   4   2      120.52      121.34      7.09 o 
   3   4   2        0.70        3.58      4.99 o 
   4   4   2       11.47       22.52      6.22 o 
   5   4   2        3.21        1.28      7.19 o 
   6   4   2        0.85        2.33      7.46 o 
  -6   5   2        3.83       16.48      7.14 o 
  -5   5   2        5.45        8.99      6.78 o 
  -4   5   2       30.48       36.44      6.36 o 
  -3   5   2      313.57      313.68     12.48 o 
  -2   5   2      131.03      117.56      7.39 o 
  -1   5   2      646.16      676.97     13.30 o 
   0   5   2      438.96      421.25     22.75 o 
   1   5   2      273.97      282.69      7.64 o 
   2   5   2       30.45       33.88      6.18 o 
   3   5   2       44.42       46.85      6.89 o 
   4   5   2        4.10        8.61      7.28 o 
   5   5   2       22.20       18.70      7.84 o 
   6   5   2       15.84       32.35     10.13 o 
  -6   6   2      101.54      118.01      9.98 o 
  -5   6   2        3.36        1.30      7.37 o 
  -4   6   2       41.53       41.80      7.49 o 
  -3   6   2       16.68        3.03      6.92 o 
  -2   6   2      148.61      157.70      9.89 o 
  -1   6   2        2.53        0.00      4.76 o 
   0   6   2      189.85      199.33      9.13 o 
   1   6   2        2.24       11.84      4.44 o 
   2   6   2      194.61      195.03     10.37 o 
   3   6   2       17.72       22.44      7.64 o 
   4   6   2       32.66       32.83      8.71 o 
   5   6   2       48.55       41.62      9.34 o 
   6   6   2       16.68       15.74      7.98 o 
  -5   7   2       69.85       74.52      9.51 o 
  -4   7   2       46.57       40.80      9.40 o 
  -3   7   2      133.21      166.73     11.52 o 
  -2   7   2       26.95       31.60      7.88 o 
  -1   7   2       26.74       31.91      7.14 o 
   0   7   2      410.08      382.50     16.20 o 
   1   7   2      118.31      113.59      8.74 o 
   2   7   2        0.14        0.00      5.72 o 
   3   7   2      185.92      177.86     12.36 o 
   4   7   2       51.07       54.77      9.91 o 
   5   7   2       58.40       68.73      9.48 o 
  -4   8   2        0.83        3.74      9.06 o 
  -3   8   2      140.05      120.46     12.32 o 
  -2   8   2       20.80       19.07      8.52 o 
  -1   8   2        3.78       15.97      6.93 o 
   0   8   2        0.48        5.47      4.56 o 
   1   8   2        1.80        4.58      5.85 o 
   2   8   2      102.65       86.41      9.49 o 
   3   8   2       21.93       25.62      7.37 o 
   4   8   2        6.44       11.01      7.83 o 
  -3   9   2        1.41       10.93      9.99 o 
  -2   9   2       20.32       19.92     10.24 o 
  -1   9   2       31.32       56.43      9.37 o 
   0   9   2       94.03      108.22      7.33 o 
   1   9   2       43.65       40.12      7.52 o 
   2   9   2        0.76        9.00      6.65 o 
   3   9   2       20.76       19.48      7.45 o 
  -1  10   2        5.30        1.09      8.49 o 
   0  10   2        1.15        3.44      5.79 o 
   1  10   2       75.53       64.64      8.68 o 
  -7   0   3        7.65        7.49      8.38 o 
  -5   0   3      201.42      201.09     11.41 o 
  -3   0   3       13.08       16.32      5.02 o 
  -1   0   3    14552.72    13525.20    130.19 o 
   1   0   3     9107.96     8599.96    105.11 o 
   3   0   3      175.92      152.33      8.42 o 
   5   0   3     1391.09     1130.55     20.29 o 
   7   0   3        1.81        3.91      6.86 o 
  -7   1   3        8.39       19.10      6.32 o 
  -6   1   3       32.57       33.59      7.11 o 
  -5   1   3       23.89       34.50      5.99 o 
  -4   1   3      783.03      608.07     13.82 o 
  -3   1   3     2680.53     2473.61     21.94 o 
  -2   1   3     6122.26     4675.07     24.86 o 
  -1   1   3     2613.12     2240.18     13.26 o 
   0   1   3     3729.29     3294.68     40.95 o 
   1   1   3        6.67        6.71      2.23 o 
   2   1   3      436.84      449.07      7.97 o 
   3   1   3      118.03       95.08      6.59 o 
   4   1   3      350.92      322.65     11.78 o 
   5   1   3      128.89      137.10     10.01 o 
   6   1   3        0.19        4.77      5.92 o 
   7   1   3        0.09        8.10      5.73 o 
  -7   2   3        4.40        8.99      7.24 o 
  -6   2   3        3.47       16.58      7.33 o 
  -5   2   3      225.87      205.08     10.75 o 
  -4   2   3       16.86       24.70      5.51 o 
  -3   2   3      529.73      501.15     11.47 o 
  -2   2   3       17.11       13.05      2.81 o 
  -1   2   3      139.02      141.87      4.64 o 
   0   2   3       13.48       16.05      3.56 o 
   1   2   3       10.20       11.77      2.74 o 
   2   2   3       12.70       17.89      3.74 o 
   3   2   3       11.48        2.65      4.31 o 
   4   2   3       17.53       13.49      5.87 o 
   5   2   3       87.64       80.30      8.67 o 
   6   2   3       55.18       48.97      9.17 o 
   7   2   3       52.31       56.65      8.26 o 
  -7   3   3        4.81        7.33      7.88 o 
  -6   3   3        8.39        9.22      2.81 o 
  -5   3   3       70.49       71.19      8.51 o 
  -4   3   3       63.32       55.61      5.63 o 
  -3   3   3       32.07       30.79      5.13 o 
  -2   3   3     1056.70     1114.50     12.35 o 
  -1   3   3       42.97       37.15      3.34 o 
   0   3   3     1898.91     2287.66    182.02 o 
   1   3   3     2065.05     2238.16     18.84 o 
   2   3   3       35.57       30.09      4.58 o 
   3   3   3        1.90        1.61      5.22 o 
   4   3   3      112.51      118.31      8.55 o 
   5   3   3       22.64       25.06      7.63 o 
   6   3   3       29.26       50.52      9.12 o 
   7   3   3       10.09        6.46      6.46 o 
  -6   4   3       10.66       12.07      7.52 o 
  -5   4   3        0.00        1.90      6.12 o 
  -4   4   3      168.38      139.12      9.31 o 
  -3   4   3       29.91       31.62      4.97 o 
  -2   4   3       52.27       62.84      5.59 o 
  -1   4   3      427.62      419.86      9.91 o 
   0   4   3     1188.77     1319.26     42.17 o 
   1   4   3      415.35      451.05     10.48 o 
   2   4   3      147.65      181.41      8.31 o 
   3   4   3      363.78      332.93     12.80 o 
   4   4   3       74.08       68.80      9.18 o 
   5   4   3       81.72      103.60     10.26 o 
   6   4   3       31.14       27.18      8.77 o 
  -6   5   3       60.75       50.55      9.10 o 
  -5   5   3        1.90        0.80      6.55 o 
  -4   5   3        9.41        7.14      6.14 o 
  -3   5   3       10.30       10.25      5.64 o 
  -2   5   3      411.93      427.43     12.36 o 
  -1   5   3      916.19     1006.52     16.03 o 
   0   5   3      294.65      226.04      5.92 o 
   1   5   3        9.31       16.78      3.84 o 
   2   5   3      630.15      552.27     14.43 o 
   3   5   3      196.55      211.91     10.76 o 
   4   5   3      134.46      147.74     11.05 o 
   5   5   3      128.77      103.38     11.05 o 
   6   5   3        8.02       19.16      8.36 o 
  -6   6   3        1.94        2.06      7.55 o 
  -5   6   3       32.64       31.88      8.19 o 
  -4   6   3        2.29        3.27      6.64 o 
  -3   6   3       14.01       11.21      6.83 o 
  -2   6   3        3.65        9.61      5.55 o 
  -1   6   3      193.09      224.52     10.26 o 
   0   6   3      352.69      341.65     23.32 o 
   1   6   3      211.15      190.85      8.70 o 
   2   6   3      148.54      139.52      9.38 o 
   3   6   3      120.86      124.46     10.47 o 
   4   6   3        6.72       14.88      7.28 o 
   5   6   3       37.85       33.19      9.61 o 
   6   6   3        5.11       13.23      7.08 o 
  -5   7   3       26.31       37.32      8.42 o 
  -4   7   3       52.12       47.12      9.61 o 
  -3   7   3       12.94        8.47      8.07 o 
  -2   7   3      406.41      415.08     16.13 o 
  -1   7   3       74.49       73.63      8.44 o 
   0   7   3       16.69       13.80      4.11 o 
   1   7   3      861.14      762.65     17.46 o 
   2   7   3        7.94        4.77      7.05 o 
   3   7   3       72.80       78.83      9.06 o 
   4   7   3       84.96       78.46     10.25 o 
   5   7   3       37.17       29.74      9.28 o 
  -4   8   3       28.24       23.01      9.26 o 
  -3   8   3        0.05        2.06      7.48 o 
  -2   8   3       24.65       16.34      8.23 o 
  -1   8   3       39.26       55.26      9.17 o 
   0   8   3        3.42        2.48     10.46 o 
   1   8   3       49.01       33.90      7.66 o 
   2   8   3       23.78       10.45      7.29 o 
   3   8   3       45.96       33.84      8.94 o 
   4   8   3       11.43       18.57      7.62 o 
  -3   9   3       42.26       56.23     11.00 o 
  -2   9   3        7.78       11.94      8.80 o 
  -1   9   3       11.05       17.06      7.92 o 
   0   9   3        1.37        3.37      5.31 o 
   1   9   3        7.69       22.16      6.15 o 
   2   9   3       15.57       16.49      6.66 o 
   3   9   3       77.75       77.48      9.42 o 
  -1  10   3       74.55       91.28     11.39 o 
   0  10   3       54.26       52.95      6.91 o 
   1  10   3        0.42        4.90      6.62 o 
  -6   0   4        0.61        4.51      7.25 o 
  -4   0   4      101.76      122.64      8.07 o 
  -2   0   4        7.22       17.70      5.16 o 
   0   0   4     5078.22     5732.47    169.04 o 
   2   0   4     3850.83     3445.07     21.42 o 
   4   0   4      787.81      775.99     16.28 o 
   6   0   4      117.50      103.88     11.11 o 
  -7   1   4        2.46       11.19      6.69 o 
  -6   1   4       17.98        7.73      6.80 o 
  -5   1   4      324.07      293.52     11.71 o 
  -4   1   4       10.67       13.20      4.12 o 
  -3   1   4     2610.60     2194.35     21.25 o 
  -2   1   4      829.29      705.76     10.21 o 
  -1   1   4      246.73      268.59      7.10 o 
   0   1   4     2040.73     2095.39     57.12 o 
   1   1   4      427.15      451.46      8.55 o 
   2   1   4      762.02      799.17     11.89 o 
   3   1   4        0.56        7.42      3.78 o 
   4   1   4      623.83      630.54     16.42 o 
   5   1   4      532.08      485.26     16.23 o 
   6   1   4        3.14       18.24      6.42 o 
   7   1   4        1.84        8.01      6.06 o 
  -7   2   4       75.99       51.20      9.00 o 
  -6   2   4      105.72       96.01     10.16 o 
  -5   2   4       11.01       10.84      7.36 o 
  -4   2   4       34.58       36.43      6.30 o 
  -3   2   4      435.28      537.28     11.98 o 
  -2   2   4      213.11      177.76      6.33 o 
  -1   2   4     2919.34     3314.51     19.12 o 
   0   2   4     7559.86     7676.76   1023.38 o 
   1   2   4      103.86      118.84      4.86 o 
   2   2   4      138.37      131.14      5.44 o 
   3   2   4     1510.76     1728.74     21.88 o 
   4   2   4      459.67      426.10     13.99 o 
   5   2   4       70.83       68.43      9.09 o 
   6   2   4       11.61       16.58      7.67 o 
   7   2   4        1.91       15.39      5.96 o 
  -7   3   4       62.19       68.57     10.05 o 
  -6   3   4       14.46       14.67      7.88 o 
  -5   3   4       23.13       28.98      7.49 o 
  -4   3   4      116.32      134.40      8.49 o 
  -3   3   4       24.26       25.14      5.17 o 
  -2   3   4       25.64       28.57      4.60 o 
  -1   3   4      820.73     1019.71     12.52 o 
   0   3   4     3265.79     4240.23    364.72 o 
   1   3   4     2366.66     2836.98     21.58 o 
   2   3   4      427.55      482.62     11.62 o 
   3   3   4       23.85       16.48      5.39 o 
   4   3   4       17.35        8.59      6.86 o 
   5   3   4      142.19      148.68     10.50 o 
   6   3   4       31.89       35.77      8.59 o 
   7   3   4        0.05        6.80      6.57 o 
  -6   4   4        4.88        2.72      7.24 o 
  -5   4   4        8.67        6.68      6.73 o 
  -4   4   4       15.38       12.40      6.37 o 
  -3   4   4      323.89      339.36     11.55 o 
  -2   4   4     1071.90     1111.97     16.23 o 
  -1   4   4      402.10      392.80      9.83 o 
   0   4   4     2126.53     1927.80     14.40 o 
   1   4   4      972.22      914.66     13.90 o 
   2   4   4       21.55       20.09      4.25 o 
   3   4   4        2.11        1.83      5.08 o 
   4   4   4      136.58      137.54     10.48 o 
   5   4   4       41.82       28.46      8.09 o 
   6   4   4       51.87       60.46      8.44 o 
  -6   5   4       35.94       47.53      8.22 o 
  -5   5   4      116.95      113.73     10.29 o 
  -4   5   4        5.16       11.28      6.25 o 
  -3   5   4      171.03      203.65      9.85 o 
  -2   5   4       13.65       11.34      5.19 o 
  -1   5   4     1495.40     1558.95     20.01 o 
   0   5   4      628.80      779.85     12.51 o 
   1   5   4       73.58       69.84      5.52 o 
   2   5   4      261.32      265.81     10.50 o 
   3   5   4       33.26       42.31      6.65 o 
   4   5   4        1.06        2.50      7.05 o 
   5   5   4        0.43        5.59      7.41 o 
   6   5   4        3.31        0.46      7.78 o 
  -6   6   4       17.95       11.24      7.46 o 
  -5   6   4       77.59       72.29      9.10 o 
  -4   6   4        6.88        9.84      6.55 o 
  -3   6   4       76.70       65.13      7.98 o 
  -2   6   4      269.42      255.95     11.24 o 
  -1   6   4      333.39      373.22     12.09 o 
   0   6   4       19.00       26.17      3.95 o 
   1   6   4       74.29       57.58      6.80 o 
   2   6   4      215.11      207.12     11.29 o 
   3   6   4      390.82      373.06     15.46 o 
   4   6   4        0.03        9.44      7.09 o 
   5   6   4       18.47       22.73      8.27 o 
   6   6   4       25.51       34.28      8.28 o 
  -5   7   4       30.66       28.11      8.97 o 
  -4   7   4        0.15        6.52      7.95 o 
  -3   7   4        0.12        7.92      6.62 o 
  -2   7   4        3.82        9.23      6.94 o 
  -1   7   4      113.73      118.54      9.67 o 
   0   7   4       19.12       20.95      4.40 o 
   1   7   4       72.45       59.06      7.24 o 
   2   7   4       76.02       81.17      8.66 o 
   3   7   4        1.75        8.55      6.93 o 
   4   7   4       19.61        3.80      8.31 o 
   5   7   4        0.79        6.77      6.49 o 
  -4   8   4        5.07        8.20      8.10 o 
  -3   8   4       43.04       61.61      9.46 o 
  -2   8   4      209.77      201.04     14.42 o 
  -1   8   4       19.70       32.56      7.93 o 
   0   8   4      141.73      157.46      8.01 o 
   1   8   4       10.95        3.52      6.59 o 
   2   8   4        1.46        0.43      6.37 o 
   3   8   4       41.22       30.12      8.61 o 
   4   8   4       10.09        1.91      8.51 o 
  -3   9   4        1.88        8.76      8.76 o 
  -2   9   4       74.22      100.01     12.39 o 
  -1   9   4       52.50       39.51      9.63 o 
   0   9   4       12.61       13.19     15.62 o 
   1   9   4       54.69       55.08      8.31 o 
   2   9   4        9.07       12.81      6.79 o 
   3   9   4        2.01        1.32      6.86 o 
  -1  10   4      120.82      128.90     13.41 o 
   0  10   4       12.31       17.01      6.06 o 
   1  10   4       13.58       14.95      7.37 o 
  -7   0   5       49.75       43.71      8.22 o 
  -5   0   5       95.86       96.43      9.17 o 
  -3   0   5      211.39      243.89     10.24 o 
  -1   0   5     2174.55     2266.35     14.42 o 
   1   0   5    18077.02    16937.60    166.70 o 
   3   0   5       45.02       39.50      4.08 o 
   5   0   5       58.52       77.31     11.52 o 
   7   0   5        0.65        7.29      7.29 o 
  -7   1   5       13.92       10.56      7.01 o 
  -6   1   5        7.76        3.21      6.74 o 
  -5   1   5      392.35      343.60     13.13 o 
  -4   1   5       25.97       25.69      6.81 o 
  -3   1   5      750.13      844.69     14.04 o 
  -2   1   5      244.98      237.61      5.83 o 
  -1   1   5     2446.43     3089.53     17.31 o 
   0   1   5      819.62      854.82     61.38 o 
   1   1   5      248.52      232.66      5.35 o 
   2   1   5      117.30      123.54      6.54 o 
   3   1   5       53.60       64.04      6.29 o 
   4   1   5        0.12        9.66      6.74 o 
   5   1   5      962.92      981.18     22.23 o 
   6   1   5        5.03        1.68      6.81 o 
   7   1   5        0.25        7.14      7.14 o 
  -7   2   5        0.15        5.51      7.15 o 
  -6   2   5        1.38        9.00      8.10 o 
  -5   2   5      190.15      195.53     10.16 o 
  -4   2   5       33.60       51.19      6.77 o 
  -3   2   5     2539.21     2419.34     23.94 o 
  -2   2   5     1163.36     1065.32     13.31 o 
  -1   2   5     8132.95     7064.91    125.38 o 
   0   2   5      552.15      755.75     45.27 o 
   1   2   5     2169.10     1786.64     15.80 o 
   2   2   5       90.84      101.27      6.57 o 
   3   2   5      146.20      130.67      8.08 o 
   4   2   5      145.21      156.67     10.05 o 
   5   2   5       97.81      116.69     10.35 o 
   6   2   5        5.00       12.51      8.18 o 
   7   2   5       24.80       25.31      7.40 o 
  -7   3   5        1.28        1.54      8.05 o 
  -6   3   5        0.37       10.65      6.97 o 
  -5   3   5      106.59       85.02      9.38 o 
  -4   3   5       36.52       35.95      6.49 o 
  -3   3   5       27.51       30.75      4.95 o 
  -2   3   5      545.49      602.87     11.39 o 
  -1   3   5      109.90       96.14      4.80 o 
   0   3   5      179.37      196.38     23.17 o 
   1   3   5        1.71        6.95      3.38 o 
   2   3   5      298.09      306.83      9.85 o 
   3   3   5       65.56       73.80      7.47 o 
   4   3   5      217.26      246.87     11.71 o 
   5   3   5      130.86      114.26     11.01 o 
   6   3   5       44.23       70.56      9.18 o 
   7   3   5        0.26        3.76      6.11 o 
  -6   4   5        2.12       17.30      6.68 o 
  -5   4   5      116.39      121.12     10.81 o 
  -4   4   5       28.72       29.06      6.83 o 
  -3   4   5      348.38      319.15     11.38 o 
  -2   4   5     1264.83     1372.20     18.43 o 
  -1   4   5      418.32      445.34     11.47 o 
   0   4   5       63.09       73.02      4.13 o 
   1   4   5     1646.06     1419.51     17.37 o 
   2   4   5      536.48      422.91     11.48 o 
   3   4   5      156.31      138.26      8.66 o 
   4   4   5      219.05      228.97     11.27 o 
   5   4   5       58.31       60.04      9.51 o 
   6   4   5        9.08       26.26      7.83 o 
  -6   5   5        6.89        9.32      6.97 o 
  -5   5   5        2.12        6.70      7.39 o 
  -4   5   5       58.87       38.60      7.38 o 
  -3   5   5      228.25      214.06     10.33 o 
  -2   5   5       51.44       58.50      6.38 o 
  -1   5   5      581.45      677.67     13.53 o 
   0   5   5        3.91        3.49      1.01 o 
   1   5   5      175.99      212.63      8.86 o 
   2   5   5        3.26        5.89      5.89 o 
   3   5   5        2.47        5.26      6.09 o 
   4   5   5        3.03        9.99      6.90 o 
   5   5   5       23.67       25.42      8.64 o 
   6   5   5       24.61       16.75      8.68 o 
  -6   6   5        0.60        4.66      6.81 o 
  -5   6   5       93.81      118.11      9.60 o 
  -4   6   5      167.36      176.93     11.63 o 
  -3   6   5       97.85       85.89      9.12 o 
  -2   6   5      370.94      313.74     12.69 o 
  -1   6   5      737.17      746.99     17.07 o 
   0   6   5       16.06       25.14      4.15 o 
   1   6   5      205.06      206.59      9.81 o 
   2   6   5        4.78        5.32      6.20 o 
   3   6   5      317.73      328.72     14.47 o 
   4   6   5       59.22       68.97      9.67 o 
   5   6   5        4.38        0.50      7.39 o 
  -5   7   5       39.03       26.98      8.06 o 
  -4   7   5      137.31      132.29     10.98 o 
  -3   7   5        2.72        2.18      7.20 o 
  -2   7   5        6.03       11.97      6.38 o 
  -1   7   5      668.44      754.19     18.83 o 
   0   7   5      538.70      586.89     11.61 o 
   1   7   5       14.66       22.90      6.44 o 
   2   7   5       33.79       24.97      6.91 o 
   3   7   5        4.38        4.30      7.55 o 
   4   7   5       18.75       20.63      8.00 o 
   5   7   5        0.00       13.25      6.81 o 
  -4   8   5        1.58        3.54      7.79 o 
  -3   8   5       24.11       26.80      9.40 o 
  -2   8   5        0.39        7.00      7.97 o 
  -1   8   5        4.82        7.29      7.88 o 
   0   8   5      125.01      147.63      8.54 o 
   1   8   5      130.89      114.58      9.32 o 
   2   8   5      171.69      127.07     10.82 o 
   3   8   5        4.20        3.60      7.39 o 
   4   8   5       63.97       75.88      9.46 o 
  -3   9   5        0.13        2.17      7.58 o 
  -2   9   5       46.39       60.47     10.01 o 
  -1   9   5        0.30        3.42      8.02 o 
   0   9   5       62.19       57.97      6.36 o 
   1   9   5       24.30       23.40      6.54 o 
   2   9   5        2.42       11.11      5.68 o 
   3   9   5       14.52        8.74      7.68 o 
  -1  10   5        8.62        8.08      2.04 o 
   0  10   5       18.22       29.86      8.95 o 
   1  10   5        0.48        3.19      6.53 o 
  -6   0   6        5.56       11.85      7.69 o 
  -4   0   6     1549.18     1364.32     20.56 o 
  -2   0   6       36.37       30.13      3.08 o 
   0   0   6     2421.43     2782.06     38.80 o 
   2   0   6      715.62      758.80     10.84 o 
   4   0   6     1194.69     1235.55     19.19 o 
   6   0   6        3.36        8.49      7.78 o 
  -7   1   6       24.09       22.54      7.69 o 
  -6   1   6        4.89        2.50      6.57 o 
  -5   1   6       28.46       34.24      7.48 o 
  -4   1   6       12.05       26.79      5.24 o 
  -3   1   6      138.89      158.63      7.61 o 
  -2   1   6       43.07       35.18      2.92 o 
  -1   1   6        2.02        3.68      2.03 o 
   0   1   6        0.42        0.60      2.69 o 
   1   1   6     1875.55     1574.89     13.85 o 
   2   1   6      821.74      821.82     12.29 o 
   3   1   6      415.42      412.08      9.64 o 
   4   1   6        2.60       20.06      6.80 o 
   5   1   6       15.31       16.72      5.15 o 
   6   1   6       11.16       21.09      7.68 o 
   7   1   6       66.07       50.83      9.26 o 
  -7   2   6       18.72       13.33      7.82 o 
  -6   2   6      120.17      131.50     11.39 o 
  -5   2   6        0.93       13.75      7.05 o 
  -4   2   6        1.00        0.93      5.26 o 
  -3   2   6      226.91      235.17     10.44 o 
  -2   2   6     1363.91     1244.60     14.70 o 
  -1   2   6     3000.48     3415.16     20.44 o 
   0   2   6     1804.55     1722.43     81.30 o 
   1   2   6      297.62      368.43      7.98 o 
   2   2   6      927.87      807.35     13.26 o 
   3   2   6       23.04       30.93      5.46 o 
   4   2   6      489.86      562.18     16.36 o 
   5   2   6      361.41      380.63     15.55 o 
   6   2   6        3.52        9.14      6.54 o 
   7   2   6        0.36        8.67      6.53 o 
  -7   3   6       13.68        2.57      8.29 o 
  -6   3   6        1.19        9.02      9.02 o 
  -5   3   6      128.82      105.18      9.88 o 
  -4   3   6       97.63       88.06      8.29 o 
  -3   3   6        2.46        4.71      1.25 o 
  -2   3   6        7.78        0.39      4.08 o 
  -1   3   6       64.74       70.59      5.94 o 
   0   3   6      378.71      386.10     17.77 o 
   1   3   6      374.09      378.58      7.68 o 
   2   3   6      302.02      355.28     10.70 o 
   3   3   6      697.97      784.39     17.04 o 
   4   3   6        0.00        4.25      5.81 o 
   5   3   6      146.46      189.25     11.75 o 
   6   3   6       70.20       71.24      9.04 o 
  -6   4   6       17.68       17.39      7.74 o 
  -5   4   6      213.24      186.59     12.46 o 
  -4   4   6      555.38      529.64     16.48 o 
  -3   4   6       47.66       37.73      6.11 o 
  -2   4   6      125.39       99.47      6.40 o 
  -1   4   6        0.46        1.93      3.44 o 
   0   4   6       57.48       74.05      5.30 o 
   1   4   6      694.06      720.75     14.59 o 
   2   4   6      117.38       85.83      6.70 o 
   3   4   6       79.28       67.94      7.97 o 
   4   4   6       70.89       75.59      9.16 o 
   5   4   6      118.17      142.11     11.28 o 
   6   4   6       17.42       20.88      7.50 o 
  -6   5   6       39.48       30.12      7.66 o 
  -5   5   6        1.68       12.10      6.64 o 
  -4   5   6       21.70       19.04      5.78 o 
  -3   5   6      522.79      545.09     15.51 o 
  -2   5   6      649.13      655.32     15.43 o 
  -1   5   6      344.13      367.79     11.25 o 
   0   5   6      117.21      153.79     10.49 o 
   1   5   6      654.31      645.17     13.53 o 
   2   5   6      185.59      177.99      9.06 o 
   3   5   6       24.76       17.42      6.53 o 
   4   5   6        1.67        4.96      6.73 o 
   5   5   6        2.05        8.71      8.08 o 
   6   5   6        1.46        0.91      7.37 o 
  -6   6   6        1.62        0.43      6.91 o 
  -5   6   6        0.16        2.23      7.84 o 
  -4   6   6        8.96       14.23      7.65 o 
  -3   6   6      131.36      102.55     10.44 o 
  -2   6   6     1001.47      935.34     20.24 o 
  -1   6   6       41.35       35.09      7.24 o 
   0   6   6      310.88      294.70     25.91 o 
   1   6   6       64.27       60.41      6.88 o 
   2   6   6      304.94      328.66     12.34 o 
   3   6   6       28.09       21.24      7.94 o 
   4   6   6       15.57       16.60      5.39 o 
   5   6   6        1.71        6.12      7.71 o 
  -5   7   6        3.35        0.48      7.24 o 
  -4   7   6        1.67        7.82      7.63 o 
  -3   7   6        8.69       22.17      6.94 o 
  -2   7   6        3.86        0.00      6.83 o 
  -1   7   6       35.70       44.01      7.54 o 
   0   7   6      432.50      446.20     10.01 o 
   1   7   6      146.09      166.06      9.76 o 
   2   7   6       67.52       51.24      8.11 o 
   3   7   6      125.83      130.90     10.18 o 
   4   7   6       46.59       60.17      9.38 o 
   5   7   6        0.89        7.66      7.66 o 
  -4   8   6        3.39        0.47      7.83 o 
  -3   8   6       43.13       64.09     10.10 o 
  -2   8   6        0.39        5.56      7.32 o 
  -1   8   6      185.70      222.27     13.35 o 
   0   8   6        7.79       12.17      4.78 o 
   1   8   6       51.71       38.61      7.38 o 
   2   8   6       18.40       10.09      7.52 o 
   3   8   6        9.91        8.40      7.24 o 
   4   8   6        0.46        0.90      7.40 o 
  -3   9   6        1.01        8.89      7.44 o 
  -2   9   6       75.08       88.95     10.89 o 
  -1   9   6        0.28        1.44      7.72 o 
   0   9   6       65.87       77.02     12.19 o 
   1   9   6       38.60       44.05      7.56 o 
   2   9   6        0.53        1.21      6.86 o 
   3   9   6       30.70       19.84      7.82 o 
  -1  10   6        4.00        2.96      7.98 o 
   0  10   6       17.38       18.96      6.77 o 
   1  10   6       10.44        7.06      7.30 o 
  -7   0   7       65.14       81.67      9.06 o 
  -5   0   7        4.92        7.34      7.34 o 
  -3   0   7      126.68      127.79      6.53 o 
  -1   0   7     2834.92     3582.47     19.98 o 
   1   0   7      615.72      603.93     10.68 o 
   3   0   7       20.40       19.70      3.99 o 
   5   0   7       52.07       40.02      7.42 o 
   7   0   7       26.24       18.57      7.67 o 
  -7   1   7        0.02        2.23      6.45 o 
  -6   1   7        3.68        1.71      6.43 o 
  -5   1   7        2.95       13.85      5.92 o 
  -4   1   7      391.65      342.85     11.51 o 
  -3   1   7      363.40      443.61     10.85 o 
  -2   1   7      318.32      285.85      7.78 o 
  -1   1   7      202.55      213.30      6.33 o 
   0   1   7     1282.85     1273.26    103.11 o 
   1   1   7       34.02       49.29      3.74 o 
   2   1   7     3159.81     2787.26     22.62 o 
   3   1   7      444.63      453.76     12.35 o 
   4   1   7     1169.90     1302.89     22.24 o 
   5   1   7        4.73        1.91      7.69 o 
   6   1   7        2.87        7.36      7.65 o 
   7   1   7       28.89       23.67      7.66 o 
  -7   2   7       12.65       23.52      8.81 o 
  -6   2   7        0.58        8.07      7.96 o 
  -5   2   7      171.34      175.44     11.60 o 
  -4   2   7        7.33       17.41      5.25 o 
  -3   2   7       46.20       34.19      5.32 o 
  -2   2   7      632.73      734.99     11.97 o 
  -1   2   7     1624.46     2079.23     16.61 o 
   0   2   7       51.37       60.54     15.61 o 
   1   2   7        4.05        9.42      3.12 o 
   2   2   7       17.64       31.49      4.12 o 
   3   2   7       10.78       20.62      4.23 o 
   4   2   7       95.77       82.68      8.66 o 
   5   2   7      136.05      158.99     10.99 o 
   6   2   7        2.41       10.06      7.35 o 
   7   2   7        2.04        1.66      6.91 o 
  -7   3   7        1.33        7.74      7.56 o 
  -6   3   7        4.79        6.55      8.21 o 
  -5   3   7        4.01        9.00      7.35 o 
  -4   3   7      272.20      273.63     12.66 o 
  -3   3   7       83.53       71.48      6.49 o 
  -2   3   7     2116.84     1939.50     20.37 o 
  -1   3   7       19.75       21.28      4.23 o 
   0   3   7      421.68      423.14      7.51 o 
   1   3   7      826.72      843.13     12.59 o 
   2   3   7      278.99      267.60      9.27 o 
   3   3   7      309.97      313.85     11.57 o 
   4   3   7       34.44       51.23      7.22 o 
   5   3   7       33.17       18.84      7.82 o 
   6   3   7       12.70       23.94      8.10 o 
  -6   4   7        3.15        4.44      8.53 o 
  -5   4   7       88.14      105.60     10.76 o 
  -4   4   7        0.08        6.82      6.82 o 
  -3   4   7      356.26      367.98     11.86 o 
  -2   4   7       17.54       15.32      4.82 o 
  -1   4   7      230.10      204.33      7.64 o 
   0   4   7      207.55      222.83      5.97 o 
   1   4   7        0.12        7.15      4.05 o 
   2   4   7        3.23       15.82      4.72 o 
   3   4   7       17.55       11.64      5.72 o 
   4   4   7       58.69       60.70      7.81 o 
   5   4   7       19.45       11.81      7.66 o 
   6   4   7        0.17        2.24      7.11 o 
  -6   5   7       15.48       33.26      8.25 o 
  -5   5   7       72.44       93.38     10.49 o 
  -4   5   7        5.31        9.41      6.38 o 
  -3   5   7        7.52        6.72      6.56 o 
  -2   5   7      430.43      413.89     13.61 o 
  -1   5   7     1017.10     1056.11     17.19 o 
   0   5   7        0.42        0.61      5.99 o 
   1   5   7      954.92      931.14     16.09 o 
   2   5   7      362.82      300.44     11.34 o 
   3   5   7        7.46        9.17      2.11 o 
   4   5   7      195.90      186.76     11.70 o 
   5   5   7       20.51       15.40      7.98 o 
   6   5   7       28.30       32.89      7.89 o 
  -5   6   7        3.40        3.60      8.59 o 
  -4   6   7       41.09       44.65      8.28 o 
  -3   6   7       58.21       62.36      8.86 o 
  -2   6   7       45.01       37.94      8.60 o 
  -1   6   7     1129.69     1283.79     20.80 o 
   0   6   7      158.27      148.76      7.85 o 
   1   6   7        9.88       13.33      6.03 o 
   2   6   7       13.15        1.02      6.43 o 
   3   6   7        1.12        2.74      6.86 o 
   4   6   7      125.13       95.76     11.22 o 
   5   6   7       15.12       26.27      7.38 o 
  -5   7   7        0.17        4.10      7.26 o 
  -4   7   7       68.11       65.38      9.95 o 
  -3   7   7        8.23       13.50      6.75 o 
  -2   7   7      278.79      275.16     13.08 o 
  -1   7   7        5.11        1.45      6.72 o 
   0   7   7        4.08       13.45      5.21 o 
   1   7   7        4.75        1.95      5.90 o 
   2   7   7        4.56        5.63      5.92 o 
   3   7   7        0.03        1.26      7.39 o 
   4   7   7        3.56        9.12      7.60 o 
   5   7   7       14.72       21.62      7.75 o 
  -4   8   7        0.51        7.70      7.70 o 
  -3   8   7        1.02        0.51      7.95 o 
  -2   8   7       45.77       51.36      8.61 o 
  -1   8   7       61.89       83.35      8.80 o 
   0   8   7       84.19       88.95      6.77 o 
   1   8   7        2.07        2.47      5.95 o 
   2   8   7        5.45        2.03      6.91 o 
   3   8   7        7.10        2.18      6.81 o 
   4   8   7       24.67       19.30      7.62 o 
  -3   9   7       33.61       19.96      9.32 o 
  -2   9   7       69.41       94.89     11.02 o 
  -1   9   7       66.82       79.26      9.56 o 
   0   9   7       59.86       64.71     13.96 o 
   1   9   7      112.74      110.05     10.12 o 
   2   9   7       45.17       28.13      7.96 o 
   3   9   7        0.78        5.52      7.38 o 
   0  10   7        0.39       11.26      8.43 o 
  -6   0   8       21.01       16.24      7.84 o 
  -4   0   8      306.81      341.33     12.20 o 
  -2   0   8      962.12      940.51     12.66 o 
   0   0   8       84.06      113.30      7.79 o 
   2   0   8     7836.23     8719.77     38.33 o 
   4   0   8      377.02      312.01     11.31 o 
   6   0   8       95.73       77.87      8.54 o 
  -7   1   8        4.43       13.83      7.87 o 
  -6   1   8        1.81        5.35      6.80 o 
  -5   1   8      206.36      165.36     11.09 o 
  -4   1   8       71.89       71.77      8.36 o 
  -3   1   8     2443.96     2486.26     25.20 o 
  -2   1   8      128.43      135.12      7.53 o 
  -1   1   8     2048.34     1922.22     15.52 o 
   0   1   8     3442.53     4122.30    231.66 o 
   1   1   8      141.59      121.08      4.06 o 
   2   1   8      749.02      816.77     15.18 o 
   3   1   8        1.75        8.03      4.58 o 
   4   1   8       21.81       33.88      7.93 o 
   5   1   8      146.39      173.54     11.15 o 
   6   1   8        0.22        1.30      6.77 o 
   7   1   8       11.20        0.42      6.95 o 
  -7   2   8        0.03        1.03      7.64 o 
  -6   2   8       13.39        5.37      7.64 o 
  -5   2   8       45.98       58.13      7.82 o 
  -4   2   8       54.73       56.56      7.30 o 
  -3   2   8      265.37      302.97     10.32 o 
  -2   2   8      218.19      218.62      7.73 o 
  -1   2   8      961.88     1003.81     14.08 o 
   0   2   8       87.72      102.68      7.42 o 
   1   2   8      187.40      208.39      8.44 o 
   2   2   8      628.91      655.40     12.45 o 
   3   2   8       38.94       27.39      6.02 o 
   4   2   8      637.90      640.53     17.69 o 
   5   2   8      127.38      157.51     10.71 o 
   6   2   8        0.23        3.91      7.39 o 
   7   2   8        4.35       18.57      6.25 o 
  -7   3   8       28.97       27.70      9.58 o 
  -6   3   8        5.05       14.39      7.42 o 
  -5   3   8       12.84       10.76      2.80 o 
  -4   3   8      438.94      440.61     15.76 o 
  -3   3   8      109.93      100.02      6.77 o 
  -2   3   8      618.70      698.74     13.14 o 
  -1   3   8     3696.85     3788.09     25.54 o 
   0   3   8      448.77      473.77     18.57 o 
   1   3   8     1137.75     1162.62     15.32 o 
   2   3   8        1.92        4.08      4.29 o 
   3   3   8      202.31      236.11     10.44 o 
   4   3   8       71.02       71.01      8.38 o 
   5   3   8       32.00       47.49      8.99 o 
   6   3   8        6.77        3.08      7.45 o 
  -6   4   8       25.82       18.76      8.15 o 
  -5   4   8        2.31        5.43      7.24 o 
  -4   4   8        8.17       20.68      7.42 o 
  -3   4   8      115.91      100.19      8.15 o 
  -2   4   8       55.41       46.35      5.94 o 
  -1   4   8      388.62      377.60     10.36 o 
   0   4   8      589.64      675.09     22.69 o 
   1   4   8        7.83        1.74      3.98 o 
   2   4   8      133.78      118.59      8.04 o 
   3   4   8       54.66       68.66      7.15 o 
   4   4   8       18.25       14.79      7.75 o 
   5   4   8        2.37        6.93      6.93 o 
   6   4   8       44.40       54.95      8.53 o 
  -6   5   8       20.59       30.24      8.21 o 
  -5   5   8      146.86      171.05     12.48 o 
  -4   5   8       30.76       22.60      7.41 o 
  -3   5   8        8.04        0.37      7.19 o 
  -2   5   8      391.18      324.81     12.52 o 
  -1   5   8      337.49      354.17     11.09 o 
   0   5   8      408.80      347.66     13.75 o 
   1   5   8       88.23       81.75      6.57 o 
   2   5   8       65.93       72.71      7.15 o 
   3   5   8      104.17       92.74      8.52 o 
   4   5   8       65.00       66.86      9.23 o 
   5   5   8       49.89       62.22      8.63 o 
   6   5   8        2.79       14.26      7.21 o 
  -5   6   8       37.79       53.88      8.55 o 
  -4   6   8       60.88       59.82      9.38 o 
  -3   6   8        7.25        2.71      7.36 o 
  -2   6   8     1366.06     1476.58     25.08 o 
  -1   6   8       48.95       49.89      7.13 o 
   0   6   8       60.44       46.86      4.16 o 
   1   6   8      109.42       91.31      7.83 o 
   2   6   8       48.20       34.92      7.33 o 
   3   6   8       51.67       48.23      7.73 o 
   4   6   8       28.85       31.55      8.57 o 
   5   6   8        6.97       13.56      7.07 o 
  -5   7   8        5.47       11.44      8.01 o 
  -4   7   8       32.28       33.30      9.29 o 
  -3   7   8        8.82        4.84      8.02 o 
  -2   7   8        0.08        0.42      6.50 o 
  -1   7   8       86.76       88.07      8.97 o 
   0   7   8      140.89      140.93      9.38 o 
   1   7   8      135.22      141.36      9.35 o 
   2   7   8       86.45       91.76      8.72 o 
   3   7   8       87.55      108.22     10.45 o 
   4   7   8       43.57       34.19      8.21 o 
   5   7   8       12.29       14.02      6.83 o 
  -4   8   8       30.74       22.14      8.88 o 
  -3   8   8       87.30      100.42     11.12 o 
  -2   8   8       64.04       56.99      9.61 o 
  -1   8   8       54.86       61.97      9.12 o 
   0   8   8        0.35        7.06      7.70 o 
   1   8   8       23.14       11.79      6.14 o 
   2   8   8       43.13       40.64      7.32 o 
   3   8   8        0.69        0.88      7.56 o 
   4   8   8        5.58       13.60      7.07 o 
  -3   9   8        1.35        3.01      8.01 o 
  -2   9   8        0.45        3.47      7.48 o 
  -1   9   8       16.22       24.67      8.67 o 
   0   9   8       47.02       49.67      6.20 o 
   1   9   8       14.42        7.20      6.82 o 
   2   9   8       17.81       33.56      7.00 o 
   3   9   8       33.73       40.39      7.15 o 
  -7   0   9        0.75        0.47      7.78 o 
  -5   0   9       36.93       34.22      7.92 o 
  -3   0   9       80.64       91.85      6.36 o 
  -1   0   9      648.02      661.77      7.47 o 
   1   0   9     8836.85     8679.11    153.58 o 
   3   0   9        3.06        4.86      4.15 o 
   5   0   9      391.16      393.74     13.85 o 
   7   0   9        0.45        0.00      6.26 o 
  -7   1   9        7.26        2.86      8.28 o 
  -6   1   9        7.83       13.88      7.68 o 
  -5   1   9       19.15       35.56      7.06 o 
  -4   1   9      527.18      562.25     15.83 o 
  -3   1   9        5.77        9.83      9.83 o 
  -2   1   9      735.59      759.42     12.07 o 
  -1   1   9        1.46        1.33      3.05 o 
   0   1   9        3.72        4.25      1.30 o 
   1   1   9     2713.70     2809.19     23.47 o 
   2   1   9        3.01        4.86      4.86 o 
   3   1   9       88.46       71.57      6.01 o 
   4   1   9        7.51       10.48      6.40 o 
   5   1   9       13.66       25.99      6.88 o 
   6   1   9        1.58        6.34      7.13 o 
   7   1   9        6.68       11.14      6.52 o 
  -7   2   9       16.52       18.55      9.17 o 
  -6   2   9        0.86        5.49      8.44 o 
  -5   2   9        1.63        0.40      7.10 o 
  -4   2   9        3.52        0.67      6.51 o 
  -3   2   9      103.96       90.69      6.89 o 
  -2   2   9      666.52      665.42     11.87 o 
  -1   2   9     3917.52     4098.55     24.83 o 
   0   2   9      535.19      561.03     74.70 o 
   1   2   9      941.74      813.59     12.17 o 
   2   2   9       99.53      105.14      6.51 o 
   3   2   9      220.14      217.42      9.91 o 
   4   2   9       78.16       79.14      9.18 o 
   5   2   9      106.39      124.76     10.41 o 
   6   2   9       33.00       46.90      8.08 o 
  -6   3   9       99.86      126.98     11.81 o 
  -5   3   9       45.21       50.15      9.01 o 
  -4   3   9       39.42       42.45      7.92 o 
  -3   3   9        2.40        0.85      5.75 o 
  -2   3   9      314.28      334.09     11.39 o 
  -1   3   9        9.41       13.57      4.21 o 
   0   3   9      119.28      135.41     11.04 o 
   1   3   9       83.07       59.02      5.29 o 
   2   3   9     1202.36     1355.18     19.11 o 
   3   3   9       44.20       56.97      6.50 o 
   4   3   9       20.24       21.19      7.95 o 
   5   3   9       25.86       31.68      7.78 o 
   6   3   9        1.35        4.34      6.44 o 
  -6   4   9        0.47        5.17      8.07 o 
  -5   4   9       74.86       86.33     10.03 o 
  -4   4   9      161.66      187.69     12.14 o 
  -3   4   9       16.82        4.13      5.95 o 
  -2   4   9       87.48       85.02      6.65 o 
  -1   4   9      426.27      430.40     11.24 o 
   0   4   9      292.97      357.62      6.71 o 
   1   4   9      453.27      427.41     11.39 o 
   2   4   9      471.94      435.77     12.99 o 
   3   4   9        9.52        7.42      6.05 o 
   4   4   9        0.09        5.09      6.29 o 
   5   4   9        1.26        5.62      6.23 o 
   6   4   9        0.40        8.65      6.81 o 
  -6   5   9        2.60        8.38      8.38 o 
  -5   5   9       26.73       45.05      9.97 o 
  -4   5   9      100.81      107.28      9.19 o 
  -3   5   9     1117.77     1161.20     23.06 o 
  -2   5   9      938.98     1086.71     19.41 o 
  -1   5   9       20.58       27.18      5.25 o 
   0   5   9      515.83      495.01     22.62 o 
   1   5   9       86.03       91.08      7.04 o 
   2   5   9       19.58       35.02      6.29 o 
   3   5   9       51.95       57.66      7.19 o 
   4   5   9       35.98       23.75      9.06 o 
   5   5   9        5.72       15.05      7.80 o 
   6   5   9        5.45       20.57      6.93 o 
  -5   6   9       47.76       26.26      9.76 o 
  -4   6   9      153.70      185.04     12.38 o 
  -3   6   9      158.70      155.39     10.76 o 
  -2   6   9       56.80       59.88      8.75 o 
  -1   6   9       20.84       21.56      6.27 o 
   0   6   9        1.55        3.09      3.80 o 
   1   6   9      140.84      122.19      8.24 o 
   2   6   9       48.56       49.39      7.16 o 
   3   6   9      243.53      255.94     13.16 o 
   4   6   9        1.73        5.21      8.21 o 
   5   6   9       39.63       44.25      8.46 o 
  -5   7   9        9.99       12.39      7.44 o 
  -4   7   9      212.62      216.79     13.46 o 
  -3   7   9      295.61      274.83     14.85 o 
  -2   7   9       92.66       77.03      9.09 o 
  -1   7   9       40.23       52.94      7.64 o 
   0   7   9        0.55        4.88      7.20 o 
   1   7   9       56.71       51.49      6.85 o 
   2   7   9        2.55        4.20      6.04 o 
   3   7   9        4.67        0.86      8.03 o 
   4   7   9       33.29       26.60      8.12 o 
  -4   8   9       68.85       58.67      9.39 o 
  -3   8   9        4.03       13.86      8.02 o 
  -2   8   9       45.80       48.97      9.22 o 
  -1   8   9       30.08       26.96      8.81 o 
   0   8   9        2.55        2.93      7.70 o 
   1   8   9        0.38        6.54      6.54 o 
   2   8   9       56.96       55.10      8.45 o 
   3   8   9       10.41        4.73      6.96 o 
   4   8   9      116.28       89.90      9.90 o 
  -3   9   9       11.21        4.40      8.55 o 
  -2   9   9       21.59        9.22      7.55 o 
  -1   9   9        3.99        4.59      7.75 o 
   0   9   9        1.89        1.88      4.80 o 
   1   9   9        7.13        9.34      6.57 o 
   2   9   9       32.16       23.24      7.45 o 
  -6   0  10      250.14      254.90     14.26 o 
  -4   0  10      471.14      471.60     14.37 o 
  -2   0  10      251.05      222.62      6.45 o 
   0   0  10      216.99      220.88      3.99 o 
   2   0  10     1870.02     2090.79     20.78 o 
   4   0  10      793.70      709.89     16.42 o 
   6   0  10        0.02        8.84      5.80 o 
  -7   1  10        0.04       17.67      7.32 o 
  -6   1  10       45.32       40.75      9.74 o 
  -5   1  10       42.90       43.55      7.84 o 
  -4   1  10      394.20      445.87     16.18 o 
  -3   1  10      413.18      435.57     12.26 o 
  -2   1  10        0.06        3.53      3.53 o 
  -1   1  10       59.43       74.88      4.52 o 
   0   1  10       66.45       71.30      5.25 o 
   1   1  10      327.37      337.31     10.79 o 
   2   1  10     1138.28     1407.96     17.95 o 
   3   1  10        0.32        4.20      4.78 o 
   4   1  10        3.81        1.94      6.23 o 
   5   1  10       58.18       49.04      8.18 o 
   6   1  10       40.17       32.74      7.27 o 
  -7   2  10       10.44        2.61      8.61 o 
  -6   2  10        6.28        4.14      8.10 o 
  -5   2  10        4.86        8.36      7.32 o 
  -4   2  10      310.64      321.33     12.63 o 
  -3   2  10       88.18      103.94      8.05 o 
  -2   2  10      492.82      414.30     10.53 o 
  -1   2  10      589.08      530.20     10.13 o 
   0   2  10     4541.62     4932.61    378.41 o 
   1   2  10      296.37      320.78      9.17 o 
   2   2  10      497.18      405.56     11.47 o 
   3   2  10      182.63      235.23      9.96 o 
   4   2  10        0.54        7.11      6.88 o 
   5   2  10       10.05        0.00      8.17 o 
   6   2  10        8.75        2.57      7.81 o 
  -6   3  10        0.87        2.11      9.04 o 
  -5   3  10       10.70        4.64      7.13 o 
  -4   3  10        0.57        3.73      7.28 o 
  -3   3  10        2.13        7.06      5.24 o 
  -2   3  10       32.38       31.69      5.14 o 
  -1   3  10      576.02      612.57     11.27 o 
   0   3  10       51.86       52.84      6.05 o 
   1   3  10      298.31      301.38      8.26 o 
   2   3  10       35.82       36.53      6.04 o 
   3   3  10       53.16       41.23      7.13 o 
   4   3  10      368.19      395.72     15.19 o 
   5   3  10       73.61       88.72      8.72 o 
   6   3  10        5.97        4.73      6.99 o 
  -6   4  10       15.06       34.54      7.91 o 
  -5   4  10       81.56       83.28     11.25 o 
  -4   4  10      453.69      438.56     17.12 o 
  -3   4  10      435.19      457.01     14.73 o 
  -2   4  10      343.76      342.64     11.43 o 
  -1   4  10      326.02      337.41     10.32 o 
   0   4  10      121.46      121.17      3.93 o 
   1   4  10       37.29       38.57      5.15 o 
   2   4  10      540.83      466.95     13.97 o 
   3   4  10       64.29       60.25      7.91 o 
   4   4  10        1.00       13.17      6.68 o 
   5   4  10        9.69        3.04      7.01 o 
   6   4  10        5.63        5.09      6.88 o 
  -6   5  10        6.92        2.48      7.70 o 
  -5   5  10       12.97       14.44      9.04 o 
  -4   5  10        6.18        1.30      6.84 o 
  -3   5  10       22.46       16.55      8.51 o 
  -2   5  10      413.88      483.79     14.88 o 
  -1   5  10        1.10        0.52      4.91 o 
   0   5  10       13.93        8.62      4.74 o 
   1   5  10        8.75        8.42      5.05 o 
   2   5  10       91.20       96.61      8.51 o 
   3   5  10       11.40       25.82      7.06 o 
   4   5  10      103.36       97.87     10.48 o 
   5   5  10       16.74       31.13      8.45 o 
  -5   6  10        4.60       11.94      8.35 o 
  -4   6  10       20.60       16.73      9.29 o 
  -3   6  10       32.78       31.80      8.53 o 
  -2   6  10        1.26        7.57      6.49 o 
  -1   6  10      156.65      147.93      9.00 o 
   0   6  10       10.42        2.86      3.65 o 
   1   6  10       64.01       56.93      7.05 o 
   2   6  10      192.37      177.69     10.50 o 
   3   6  10      124.92      113.40     10.49 o 
   4   6  10      221.99      208.46     13.12 o 
   5   6  10        0.20        6.92      7.47 o 
  -5   7  10       35.08       14.74      9.06 o 
  -4   7  10       14.14       13.16      8.61 o 
  -3   7  10      215.18      212.75     13.72 o 
  -2   7  10        0.05        7.34      7.34 o 
  -1   7  10        8.72        2.23      6.89 o 
   0   7  10        1.75        2.36      4.02 o 
   1   7  10      154.41      148.39      9.61 o 
   2   7  10        0.09        4.62      6.53 o 
   3   7  10       18.92       13.46      7.33 o 
   4   7  10        2.78        6.98      6.81 o 
  -4   8  10       19.99       17.03      8.54 o 
  -3   8  10        0.05        8.34      8.34 o 
  -2   8  10      280.95      292.96     14.39 o 
  -1   8  10       10.90        0.86      6.94 o 
   0   8  10       29.97       42.42      5.32 o 
   1   8  10       34.21       25.12      6.52 o 
   2   8  10       18.11       25.34      7.26 o 
   3   8  10       45.60       35.28      8.27 o 
  -2   9  10       41.77       34.49      8.86 o 
  -1   9  10        0.56       10.93      7.22 o 
   0   9  10       65.43       54.62      5.97 o 
   1   9  10        1.15        2.60      5.50 o 
   2   9  10        0.75        4.77      6.13 o 
  -7   0  11      114.62      105.12     10.96 o 
  -5   0  11        0.09        0.00      5.90 o 
  -3   0  11     1743.68     1649.84     21.68 o 
  -1   0  11      500.02      515.43      7.84 o 
   1   0  11     1743.55     1793.15     20.63 o 
   3   0  11      246.56      235.76      9.60 o 
   5   0  11        1.33        2.74      5.92 o 
  -7   1  11        3.02        3.03      7.89 o 
  -6   1  11        6.40        9.93      8.63 o 
  -5   1  11       21.97       25.62      8.34 o 
  -4   1  11      185.51      152.45     11.77 o 
  -3   1  11       62.77       47.22      8.27 o 
  -2   1  11        7.16       16.64      4.04 o 
  -1   1  11      749.10      948.56     12.39 o 
   0   1  11       82.21       76.33      6.57 o 
   1   1  11      686.61      629.97     14.26 o 
   2   1  11      701.28      609.38     13.27 o 
   3   1  11        6.53        0.84      4.68 o 
   4   1  11      188.37      195.76     10.48 o 
   5   1  11        4.29       15.12      6.66 o 
   6   1  11        0.71        4.93      6.95 o 
  -6   2  11       46.92       54.72     10.68 o 
  -5   2  11      121.75      118.38     11.97 o 
  -4   2  11       30.25       33.71      8.54 o 
  -3   2  11       10.90        6.95      5.26 o 
  -2   2  11        6.64        7.30      2.20 o 
  -1   2  11      507.66      492.50      9.69 o 
   0   2  11      289.47      302.96     22.61 o 
   1   2  11        0.61        4.96      3.52 o 
   2   2  11        8.84        7.88      5.30 o 
   3   2  11       12.21       16.20      5.75 o 
   4   2  11        0.37        5.85      6.44 o 
   5   2  11      141.17      150.11     11.53 o 
   6   2  11        0.41        0.87      6.84 o 
  -6   3  11        1.51        9.71      8.45 o 
  -5   3  11       17.03       22.74      7.14 o 
  -4   3  11      255.84      261.83     13.13 o 
  -3   3  11       14.89       13.13      4.89 o 
  -2   3  11      119.65      137.59      7.47 o 
  -1   3  11      254.65      267.72      8.67 o 
   0   3  11      446.30      459.47     71.77 o 
   1   3  11      263.93      256.20      9.43 o 
   2   3  11      204.65      151.15      9.07 o 
   3   3  11        3.58        5.95      5.23 o 
   4   3  11      627.26      713.79     19.28 o 
   5   3  11        0.03        4.69      7.20 o 
   6   3  11       29.37       31.56      7.12 o 
  -6   4  11       27.01       14.81      8.70 o 
  -5   4  11       21.66       26.26      9.75 o 
  -4   4  11       97.35      109.63     11.46 o 
  -3   4  11     1141.38     1225.09     22.99 o 
  -2   4  11      523.47      550.33     14.45 o 
  -1   4  11      588.21      535.62     12.88 o 
   0   4  11      108.36       96.22      4.42 o 
   1   4  11       60.38       46.17      5.52 o 
   2   4  11      500.11      546.25     15.04 o 
   3   4  11      473.25      477.04     16.09 o 
   4   4  11        3.19        0.80      6.88 o 
   5   4  11       14.73       13.90      6.86 o 
   6   4  11        9.82        8.29      6.46 o 
  -6   5  11        1.54        1.00      7.69 o 
  -5   5  11        0.57        0.99      9.05 o 
  -4   5  11        0.04        6.17      6.92 o 
  -3   5  11        8.98       12.13      7.00 o 
  -2   5  11      402.42      367.80     13.82 o 
  -1   5  11        0.60        1.14      4.61 o 
   0   5  11      283.59      264.99     17.04 o 
   1   5  11       70.27       91.59      7.50 o 
   2   5  11      198.04      196.60     10.96 o 
   3   5  11      303.87      355.54     14.22 o 
   4   5  11        3.01        6.33      7.28 o 
   5   5  11      108.76       99.03     10.20 o 
  -5   6  11       65.31       95.66     10.53 o 
  -4   6  11      142.12      166.68     12.77 o 
  -3   6  11      171.28      150.11     10.67 o 
  -2   6  11       33.52       44.89      7.40 o 
  -1   6  11      158.37      149.76      9.11 o 
   0   6  11       11.93        4.46      4.08 o 
   1   6  11      166.26      135.56      8.98 o 
   2   6  11       30.56       36.66      7.79 o 
   3   6  11       11.36       21.47      6.92 o 
   4   6  11       62.32       65.67      9.05 o 
   5   6  11        2.14        5.94      7.18 o 
  -4   7  11        1.75        8.58      8.58 o 
  -3   7  11       70.61       75.18     10.04 o 
  -2   7  11       64.34       60.44      8.94 o 
  -1   7  11      148.50      146.24     10.04 o 
   0   7  11       26.54       31.12      4.56 o 
   1   7  11       59.46       68.91      7.79 o 
   2   7  11      100.09       95.65      8.98 o 
   3   7  11      166.74      169.86     10.79 o 
   4   7  11       34.46       19.37      7.25 o 
  -4   8  11        0.08       10.31      7.24 o 
  -3   8  11       29.47       14.77      8.64 o 
  -2   8  11        6.54        1.83      9.18 o 
  -1   8  11      109.62      112.19     10.41 o 
   0   8  11       25.83       25.62      5.40 o 
   1   8  11       20.43       18.77      6.60 o 
   2   8  11       45.47       30.99      7.83 o 
   3   8  11       88.23       69.30      9.31 o 
  -2   9  11        0.21        1.40      7.89 o 
  -1   9  11      169.84      171.29     12.17 o 
   0   9  11        4.03        4.49      1.15 o 
   1   9  11       47.29       47.81      7.55 o 
   2   9  11       39.31       39.20      7.37 o 
  -6   0  12      145.50      189.47     13.35 o 
  -4   0  12      202.37      244.09     11.80 o 
  -2   0  12       45.33       51.16      6.28 o 
   0   0  12      290.66      297.42      6.87 o 
   2   0  12     1924.79     2312.56     23.48 o 
   4   0  12       10.69       14.64      6.33 o 
   6   0  12       29.38       14.44      6.97 o 
  -6   1  12       46.86       44.95      9.76 o 
  -5   1  12       17.45       20.84      8.84 o 
  -4   1  12      121.38      104.09     11.86 o 
  -3   1  12      363.60      331.61     11.88 o 
  -2   1  12      404.84      469.19     11.29 o 
  -1   1  12     1759.42     1767.12     17.67 o 
   0   1  12      158.56      163.48      5.09 o 
   1   1  12     1534.69     1502.30     21.35 o 
   2   1  12      390.73      422.79     12.12 o 
   3   1  12      415.49      386.53     12.37 o 
   4   1  12      130.47      147.81     10.00 o 
   5   1  12       28.33       31.63      8.36 o 
   6   1  12       22.11       30.33      7.32 o 
  -6   2  12       53.05       46.79     11.30 o 
  -5   2  12       13.46       12.07      2.74 o 
  -4   2  12      129.70      166.06     10.43 o 
  -3   2  12      133.40      163.84      8.94 o 
  -2   2  12      193.43      225.01      8.53 o 
  -1   2  12      315.22      292.88      8.50 o 
   0   2  12        4.75        2.54      8.58 o 
   1   2  12        0.89        3.42      3.83 o 
   2   2  12        2.42        1.08      4.41 o 
   3   2  12        0.13        0.00      5.48 o 
   4   2  12       46.83       48.71      7.79 o 
   5   2  12        0.80        0.40      7.78 o 
   6   2  12        3.21       12.74      6.53 o 
  -6   3  12       30.56       31.66     10.42 o 
  -5   3  12        3.43       12.11      8.81 o 
  -4   3  12       49.98       62.64      9.63 o 
  -3   3  12      235.64      248.10     11.53 o 
  -2   3  12       57.64       57.43      5.84 o 
  -1   3  12      743.38      566.38     12.16 o 
   0   3  12      416.75      515.24     62.98 o 
   1   3  12      548.77      422.93     11.61 o 
   2   3  12      472.81      473.67     13.85 o 
   3   3  12       10.19       15.19      6.90 o 
   4   3  12        6.99       19.11      6.89 o 
   5   3  12      110.88      117.69     10.56 o 
   6   3  12        6.51        3.38      7.39 o 
  -6   4  12        0.27        6.41      8.75 o 
  -5   4  12       23.19       23.81      9.22 o 
  -4   4  12      154.67      154.13     11.80 o 
  -3   4  12      244.51      230.28     12.50 o 
  -2   4  12        7.71        4.96      5.12 o 
  -1   4  12       79.88       71.92      6.58 o 
   0   4  12       36.11       34.45      3.50 o 
   1   4  12       62.51       69.55      6.63 o 
   2   4  12       19.63        7.27      7.07 o 
   3   4  12      263.45      260.98     12.86 o 
   4   4  12        3.84        5.82      7.39 o 
   5   4  12        0.05        2.16      6.77 o 
   6   4  12        1.47        0.82      6.52 o 
  -5   5  12       30.44       32.44      9.28 o 
  -4   5  12       73.63       74.02      9.37 o 
  -3   5  12       68.16       78.29      8.83 o 
  -2   5  12       58.87       63.11      7.76 o 
  -1   5  12       95.26       84.65      7.12 o 
   0   5  12      171.31      140.08      5.74 o 
   1   5  12       40.72       37.11      6.16 o 
   2   5  12        4.85        2.77      6.61 o 
   3   5  12      253.25      261.08     13.24 o 
   4   5  12       28.91       31.98      7.56 o 
   5   5  12       43.18       53.91      8.70 o 
  -5   6  12        1.69        6.85      8.44 o 
  -4   6  12       42.33       58.81     10.02 o 
  -3   6  12      163.39      171.79     12.38 o 
  -2   6  12       59.66       46.90      7.65 o 
  -1   6  12       17.12       16.23      6.10 o 
   0   6  12       72.79       57.96      4.90 o 
   1   6  12      153.94      141.38      9.27 o 
   2   6  12      197.97      200.56     11.26 o 
   3   6  12        0.05        4.10      6.88 o 
   4   6  12       19.26       36.29      7.55 o 
   5   6  12        7.02        6.66      6.35 o 
  -4   7  12       59.12       82.21     10.25 o 
  -3   7  12       28.08       22.49      9.15 o 
  -2   7  12       79.23       62.77      9.27 o 
  -1   7  12      193.60      180.51     11.04 o 
   0   7  12      171.48      159.13     10.80 o 
   1   7  12        4.50        4.95      6.60 o 
   2   7  12       69.76       77.27      9.69 o 
   3   7  12       41.22       45.15      8.81 o 
   4   7  12        2.07        4.25      6.92 o 
  -3   8  12        0.46        3.80      7.18 o 
  -2   8  12       14.42       35.18      7.64 o 
  -1   8  12       19.18       20.40      8.06 o 
   0   8  12       53.43       54.04      5.45 o 
   1   8  12        0.06        3.75      6.30 o 
   2   8  12        1.20        1.22      6.97 o 
   3   8  12       18.63       20.34      7.69 o 
  -2   9  12       12.09        5.59      7.41 o 
  -1   9  12        0.01       11.13      7.06 o 
   0   9  12        0.59        0.32      7.36 o 
   1   9  12        2.24        4.44      6.00 o 
   2   9  12        1.85        1.14      6.60 o 
  -5   0  13       62.55       62.32      9.29 o 
  -3   0  13       50.41       55.22      7.30 o 
  -1   0  13      432.17      408.44      9.63 o 
   1   0  13       25.85       22.63      4.99 o 
   3   0  13       20.45       22.85      5.81 o 
   5   0  13        9.91        6.60      7.18 o 
  -6   1  13       13.10       19.44      9.20 o 
  -5   1  13       55.39       62.53      9.42 o 
  -4   1  13      661.90      725.20     19.62 o 
  -3   1  13      660.88      726.37     17.15 o 
  -2   1  13      275.58      277.04      9.88 o 
  -1   1  13      194.43      199.28      6.09 o 
   0   1  13      476.91      408.86      6.61 o 
   1   1  13       94.10       92.99      7.95 o 
   2   1  13      405.64      389.49     12.22 o 
   3   1  13        1.58        7.49      7.49 o 
   4   1  13        7.43        5.80      7.37 o 
   5   1  13        0.19        3.26      7.05 o 
   6   1  13        8.17       11.10      8.02 o 
  -6   2  13        6.16        5.49     10.03 o 
  -5   2  13       31.09       32.18      9.27 o 
  -4   2  13       25.67       17.12      8.22 o 
  -3   2  13      232.44      252.41     10.97 o 
  -2   2  13       38.74       38.57      5.86 o 
  -1   2  13      112.91      102.60      5.95 o 
   0   2  13      544.36      750.01     76.29 o 
   1   2  13        4.01       10.27      4.19 o 
   2   2  13       77.11       93.85      7.81 o 
   3   2  13       14.45        3.71      6.05 o 
   4   2  13       21.45       27.37      7.56 o 
   5   2  13      150.96      171.64     11.76 o 
   6   2  13       33.11       26.33      7.07 o 
  -6   3  13      125.85      151.07     13.35 o 
  -5   3  13       59.88       56.52     10.32 o 
  -4   3  13      233.29      290.46     14.31 o 
  -3   3  13      266.14      310.94     12.72 o 
  -2   3  13      609.78      511.76     13.56 o 
  -1   3  13      355.11      365.43     10.50 o 
   0   3  13       92.29       77.13      3.19 o 
   1   3  13      105.70      116.04      7.26 o 
   2   3  13      110.51      133.17      9.08 o 
   3   3  13      177.82      185.82     10.86 o 
   4   3  13      137.08      136.81     11.75 o 
   5   3  13       23.35       20.63      9.10 o 
   6   3  13        0.90        1.66      6.92 o 
  -6   4  13        4.54        8.57      9.02 o 
  -5   4  13        0.81        8.06      8.01 o 
  -4   4  13       14.76       11.37      8.53 o 
  -3   4  13        3.04        2.19      6.86 o 
  -2   4  13        0.49        4.86      5.05 o 
  -1   4  13      231.86      257.64      9.61 o 
   0   4  13        2.08        2.74      3.04 o 
   1   4  13      690.85      779.17     16.22 o 
   2   4  13      591.53      633.81     17.56 o 
   3   4  13        0.02        8.79      8.03 o 
   4   4  13       35.49       16.11      8.05 o 
   5   4  13        1.40        1.75      8.20 o 
   6   4  13       11.78       16.06      6.05 o 
  -5   5  13       95.23      103.15     11.40 o 
  -4   5  13        0.89       10.15      8.04 o 
  -3   5  13       18.68       35.92      7.97 o 
  -2   5  13       96.75      115.38      9.43 o 
  -1   5  13        2.19        4.21      5.06 o 
   0   5  13      664.51      624.27     16.01 o 
   1   5  13       21.40       25.47      5.72 o 
   2   5  13       45.36       38.33      8.11 o 
   3   5  13       25.17       33.41      8.17 o 
   4   5  13        0.82        7.64      7.64 o 
   5   5  13        3.33        3.44      7.39 o 
  -5   6  13       54.43       57.01      9.78 o 
  -4   6  13       36.25       56.47      9.34 o 
  -3   6  13        0.96        7.02      6.92 o 
  -2   6  13        2.00        8.63      6.19 o 
  -1   6  13      233.19      251.20     11.86 o 
   0   6  13       16.77       13.32      3.73 o 
   1   6  13       43.64       36.31      7.22 o 
   2   6  13       43.18       53.97      7.62 o 
   3   6  13       13.78       11.71      7.95 o 
   4   6  13        0.80        8.22      6.35 o 
   5   6  13       32.92       22.49      7.57 o 
  -4   7  13        8.43        3.83      9.08 o 
  -3   7  13        6.72       16.73      7.13 o 
  -2   7  13        3.06        7.24      7.24 o 
  -1   7  13      131.18      144.26     10.28 o 
   0   7  13      123.55      117.58      7.27 o 
   1   7  13      212.16      198.99     11.24 o 
   2   7  13      130.46      142.55     11.64 o 
   3   7  13       97.72      100.28     10.67 o 
   4   7  13        3.44        1.68      7.53 o 
  -3   8  13       88.00       69.59     10.27 o 
  -2   8  13       11.54       18.33      7.76 o 
  -1   8  13        2.74        4.27      7.33 o 
   0   8  13       43.07       47.21      7.41 o 
   1   8  13        5.67        6.41      5.98 o 
   2   8  13        4.83        5.66      7.18 o 
   3   8  13       12.56       16.39      7.84 o 
  -1   9  13       13.87       13.61      7.65 o 
   0   9  13        0.02        0.50      4.50 o 
   1   9  13       26.33       31.34      6.53 o 
  -6   0  14        1.07        4.50      9.17 o 
  -4   0  14     1495.77     1712.83     28.91 o 
  -2   0  14       99.87       98.39      6.19 o 
   0   0  14      513.39      519.63      9.09 o 
   2   0  14      193.02      191.88      7.83 o 
   4   0  14      165.10      172.30      9.96 o 
   6   0  14      217.92      217.24     11.82 o 
  -6   1  14        8.42       10.30     10.30 o 
  -5   1  14       11.48        9.50      8.87 o 
  -4   1  14      307.88      329.73     16.06 o 
  -3   1  14      415.36      406.07     14.27 o 
  -2   1  14       68.03       64.66      5.91 o 
  -1   1  14       29.82       17.98      4.49 o 
   0   1  14        5.88        0.84      3.84 o 
   1   1  14       20.38       23.32      5.80 o 
   2   1  14      221.44      240.78     11.35 o 
   3   1  14       22.12       26.29      5.56 o 
   4   1  14       51.10       46.10      7.44 o 
   5   1  14        1.74        0.82      7.25 o 
   6   1  14       24.46       24.40      7.82 o 
  -6   2  14        3.66        8.90      8.80 o 
  -5   2  14        0.20        4.91      7.19 o 
  -4   2  14       46.72       53.60      8.88 o 
  -3   2  14      575.61      609.58     16.48 o 
  -2   2  14       48.54       57.46      5.31 o 
  -1   2  14      115.91      126.29      6.38 o 
   0   2  14     1172.34     1148.12    106.45 o 
   1   2  14      111.28      121.32      8.45 o 
   2   2  14      103.06       76.02      8.23 o 
   3   2  14        0.51        2.46      6.07 o 
   4   2  14      140.32      154.75     11.76 o 
   5   2  14        9.79        9.28      9.28 o 
   6   2  14        1.20        2.96      6.60 o 
  -6   3  14       11.96        7.21     10.26 o 
  -5   3  14      102.21      104.40     13.05 o 
  -4   3  14       40.40       37.26      9.97 o 
  -3   3  14      327.16      342.95     13.30 o 
  -2   3  14        2.78        5.40      5.40 o 
  -1   3  14       36.89       32.46      4.41 o 
   0   3  14       28.14       30.60      3.35 o 
   1   3  14       11.06       13.49      5.19 o 
   2   3  14       46.84       43.03      7.48 o 
   3   3  14        0.14        3.40      6.49 o 
   4   3  14       41.22       27.14      9.49 o 
   5   3  14       36.72       47.24      8.64 o 
   6   3  14        0.25        0.84      6.36 o 
  -6   4  14       11.34       11.28      9.22 o 
  -5   4  14        1.79        6.67      8.15 o 
  -4   4  14       56.92       57.85      9.43 o 
  -3   4  14      194.78      234.68     12.33 o 
  -2   4  14       13.65        9.76      5.87 o 
  -1   4  14       16.07       19.51      5.41 o 
   0   4  14      236.66      247.10     16.26 o 
   1   4  14       21.02       24.39      6.82 o 
   2   4  14     1246.78     1421.69     25.23 o 
   3   4  14      487.78      551.05     17.97 o 
   4   4  14        3.82        1.76      7.33 o 
   5   4  14       14.47       14.65      4.23 o 
  -5   5  14        2.29        7.15      8.72 o 
  -4   5  14       42.97       45.77      9.11 o 
  -3   5  14       20.80       29.85      7.40 o 
  -2   5  14      122.77      112.50      9.00 o 
  -1   5  14      208.44      257.52     10.66 o 
   0   5  14      140.05      118.99      5.92 o 
   1   5  14       48.92       38.78      7.58 o 
   2   5  14       45.75       37.69      9.10 o 
   3   5  14       17.24       22.77      7.71 o 
   4   5  14       11.11        3.51      6.91 o 
   5   5  14       18.50        5.99      7.58 o 
  -5   6  14       16.11       31.50      9.56 o 
  -4   6  14       47.95       42.17      9.99 o 
  -3   6  14       76.74       92.24     10.18 o 
  -2   6  14       66.71       80.45      8.74 o 
  -1   6  14       62.54       75.45      8.09 o 
   0   6  14        5.51        4.52      7.95 o 
   1   6  14       60.40       48.29      8.11 o 
   2   6  14       73.00       76.78      8.90 o 
   3   6  14       19.02       23.78      7.90 o 
   4   6  14        2.41        4.33      6.97 o 
  -4   7  14        6.08        8.40      8.40 o 
  -3   7  14       87.99       68.52     10.32 o 
  -2   7  14       53.76       57.82      8.72 o 
  -1   7  14       68.25       69.68      8.53 o 
   0   7  14        1.11        0.91      4.41 o 
   1   7  14       16.08        7.48      7.14 o 
   2   7  14       22.81       31.75      8.35 o 
   3   7  14       28.63       36.52      8.71 o 
   4   7  14        6.97       16.49      6.12 o 
  -3   8  14       64.76       60.75      9.60 o 
  -2   8  14       40.20       33.00      9.39 o 
  -1   8  14        1.93        1.71      6.38 o 
   0   8  14       50.99       55.08      5.67 o 
   1   8  14       15.71        0.00      6.74 o 
   2   8  14      119.59      101.09      9.75 o 
   3   8  14        1.47       10.11      6.67 o 
  -1   9  14       11.77       13.88      6.90 o 
   0   9  14       43.95       41.54     11.18 o 
   1   9  14       18.73       23.81      6.15 o 
  -5   0  15        0.60        3.73      7.79 o 
  -3   0  15     2075.22     2453.07     29.28 o 
  -1   0  15     1391.82     1208.65     16.11 o 
   1   0  15      276.77      229.62      9.33 o 
   3   0  15       20.70       23.01      7.46 o 
   5   0  15       68.77       65.70      8.18 o 
  -6   1  15        7.84       19.78      9.53 o 
  -5   1  15        5.33        8.51      8.51 o 
  -4   1  15        0.22        9.07      9.07 o 
  -3   1  15      143.28      137.46     11.20 o 
  -2   1  15      103.10      117.52      7.30 o 
  -1   1  15      588.27      635.90     11.94 o 
   0   1  15        7.51        3.22      3.22 o 
   1   1  15        0.06        6.13      6.13 o 
   2   1  15       54.72       51.24      8.48 o 
   3   1  15       24.27       20.61      7.06 o 
   4   1  15        8.29        1.58      7.20 o 
   5   1  15        2.82        6.02      6.84 o 
   6   1  15        3.87        3.33      6.89 o 
  -6   2  15       19.32       25.33     10.99 o 
  -5   2  15       22.79       29.80      9.30 o 
  -4   2  15       12.11        2.93      9.87 o 
  -3   2  15       28.36        8.33      8.33 o 
  -2   2  15      149.50      152.05      7.93 o 
  -1   2  15      313.35      310.67      9.61 o 
   0   2  15      189.20      132.04     22.12 o 
   1   2  15     1087.07     1069.21     18.11 o 
   2   2  15       22.59       20.43      6.53 o 
   3   2  15       13.69       14.47      7.22 o 
   4   2  15       70.72       75.91     10.83 o 
   5   2  15        0.20        1.33      7.42 o 
   6   2  15        0.07        2.97      6.68 o 
  -6   3  15        9.70        5.03      9.12 o 
  -5   3  15        0.00        2.04      8.88 o 
  -4   3  15      394.65      426.57     17.21 o 
  -3   3  15       34.51       20.94      8.35 o 
  -2   3  15       11.55       14.96      5.06 o 
  -1   3  15      212.75      226.35      9.11 o 
   0   3  15       40.25       47.14     12.44 o 
   1   3  15        8.83        9.75      5.51 o 
   2   3  15      104.64      119.95     10.31 o 
   3   3  15       85.83       93.20     10.43 o 
   4   3  15        1.50        1.28      0.37 o 
   5   3  15        0.43        7.96      7.96 o 
   6   3  15       50.34       45.53      8.31 o 
  -5   4  15        8.57        7.80      9.32 o 
  -4   4  15        3.36        1.38      7.58 o 
  -3   4  15       47.82       52.92      7.26 o 
  -2   4  15      228.37      218.70     10.83 o 
  -1   4  15      287.45      288.56     10.51 o 
   0   4  15      162.65      197.79     23.30 o 
   1   4  15      286.77      326.34     11.82 o 
   2   4  15       11.44        0.00     10.06 o 
   3   4  15      146.56      141.91     11.89 o 
   4   4  15       74.40       74.08      9.42 o 
   5   4  15        3.47        0.00      8.00 o 
  -5   5  15        0.99        1.04      8.35 o 
  -4   5  15       71.24       79.19     10.59 o 
  -3   5  15       71.23       77.07      8.98 o 
  -2   5  15        6.00       13.37      5.60 o 
  -1   5  15       93.36      106.13      8.80 o 
   0   5  15        1.91        2.92      3.80 o 
   1   5  15      531.56      540.17     16.04 o 
   2   5  15      480.51      534.97     17.09 o 
   3   5  15       57.84       54.63      8.85 o 
   4   5  15        7.35        6.24      7.42 o 
   5   5  15        8.12        0.44      7.42 o 
  -4   6  15        3.37       24.00      7.91 o 
  -3   6  15      122.30      135.96     11.19 o 
  -2   6  15       13.29       21.02      6.40 o 
  -1   6  15       31.93       41.34      7.36 o 
   0   6  15       66.04       66.47     14.32 o 
   1   6  15       56.95       52.68      8.27 o 
   2   6  15      168.16      157.31     11.65 o 
   3   6  15      129.77      130.51     11.12 o 
   4   6  15       14.73       25.58      7.00 o 
  -4   7  15       24.77       25.92      7.36 o 
  -3   7  15        0.96       11.36      7.05 o 
  -2   7  15       34.32       30.17      8.30 o 
  -1   7  15        6.33        7.32      7.73 o 
   0   7  15        1.37        2.75      4.51 o 
   1   7  15       48.02       46.68      8.17 o 
   2   7  15      186.89      173.58     11.95 o 
   3   7  15       48.15       37.86      9.25 o 
  -3   8  15        4.60        3.28      8.08 o 
  -2   8  15       12.34       33.40      7.69 o 
  -1   8  15        4.19        6.88      7.09 o 
   0   8  15        2.58        0.65      4.87 o 
   1   8  15        1.64        0.76      6.44 o 
   2   8  15        9.65        4.04      7.43 o 
  -6   0  16       78.49       75.88     12.06 o 
  -4   0  16      125.37      118.34     11.16 o 
  -2   0  16        3.54        5.18      4.24 o 
   0   0  16      255.90      198.98     22.89 o 
   2   0  16       79.92       89.39      7.43 o 
   4   0  16      105.10       91.13      8.95 o 
   6   0  16        1.79        1.58      6.65 o 
  -6   1  16       44.84       55.65     11.15 o 
  -5   1  16        1.42        0.99      8.93 o 
  -4   1  16      169.03      159.38     13.26 o 
  -3   1  16       27.60       22.50      7.77 o 
  -2   1  16       84.36       92.02      7.39 o 
  -1   1  16        0.44        3.14      4.68 o 
   0   1  16      204.27      223.31      5.74 o 
   1   1  16      662.09      746.70     15.27 o 
   2   1  16      100.45       97.35      8.64 o 
   3   1  16      230.36      253.30     12.36 o 
   4   1  16        1.85        6.92      6.92 o 
   5   1  16       42.39       45.54      8.77 o 
   6   1  16        9.52       13.45      7.01 o 
  -6   2  16       88.82      126.51     13.86 o 
  -5   2  16       10.16       21.18      9.03 o 
  -4   2  16      629.56      724.09     21.06 o 
  -3   2  16        1.35        2.75      6.10 o 
  -2   2  16      208.44      191.56      9.53 o 
  -1   2  16       84.37       89.67      7.23 o 
   0   2  16       35.30       24.95      4.65 o 
   1   2  16       34.97       33.57      9.37 o 
   2   2  16       12.37        9.00      6.61 o 
   3   2  16       35.21       34.67      7.80 o 
   4   2  16       22.43        3.49      8.71 o 
   5   2  16       23.77        8.72      8.66 o 
   6   2  16       20.46       19.14      8.04 o 
  -6   3  16       10.39        1.12      9.75 o 
  -5   3  16        0.00        6.25      8.48 o 
  -4   3  16       51.40       32.62     10.79 o 
  -3   3  16      713.85      783.14     19.47 o 
  -2   3  16        1.18        1.51      4.60 o 
  -1   3  16      201.05      190.60      8.93 o 
   0   3  16        4.81        1.07      3.65 o 
   1   3  16       25.05       25.88      6.44 o 
   2   3  16      756.09      867.73     21.30 o 
   3   3  16      136.20      163.57     11.67 o 
   4   3  16        4.82       18.60      7.46 o 
   5   3  16        6.74        2.29      7.89 o 
  -5   4  16       16.36       34.49      9.76 o 
  -4   4  16        3.10        8.47      8.47 o 
  -3   4  16       17.02       28.46      6.93 o 
  -2   4  16      239.60      234.68     11.03 o 
  -1   4  16      128.39      153.70      8.89 o 
   0   4  16      107.39      128.39      6.17 o 
   1   4  16      132.79      157.49     10.31 o 
   2   4  16       38.62       44.13      8.53 o 
   3   4  16        2.28        1.73      8.40 o 
   4   4  16        6.19       14.63      8.28 o 
   5   4  16        0.54        4.49      7.47 o 
  -5   5  16        4.55        3.59      8.43 o 
  -4   5  16       73.72       68.12     10.74 o 
  -3   5  16        3.21        3.91      6.73 o 
  -2   5  16        0.12        3.80      6.05 o 
  -1   5  16       15.44       13.08      6.17 o 
   0   5  16       10.24       15.25      5.60 o 
   1   5  16        3.01        2.15      6.58 o 
   2   5  16       48.39       46.85      8.75 o 
   3   5  16       33.96       37.77      9.01 o 
   4   5  16        0.54        3.15      7.24 o 
   5   5  16       20.26       18.13      8.09 o 
  -4   6  16       36.04       30.53      9.22 o 
  -3   6  16       49.67       50.75     10.16 o 
  -2   6  16        3.80        0.00      6.53 o 
  -1   6  16        2.01        7.19      5.66 o 
   0   6  16      557.51      501.85     11.22 o 
   1   6  16       10.63        2.26      6.83 o 
   2   6  16       74.85       89.65      9.75 o 
   3   6  16       27.52       32.09      8.97 o 
   4   6  16        5.02        3.90      6.93 o 
  -3   7  16       12.92       23.27      7.20 o 
  -2   7  16       38.50       33.65      9.08 o 
  -1   7  16      145.91      157.91     11.13 o 
   0   7  16       46.61       35.98      5.32 o 
   1   7  16       47.00       36.81      8.22 o 
   2   7  16       15.29        7.11      8.57 o 
   3   7  16        4.09        0.00      7.49 o 
  -2   8  16       80.77       89.70      9.20 o 
  -1   8  16        1.32       13.79      6.52 o 
   0   8  16       10.34        6.32      4.73 o 
   1   8  16       96.19       92.66      9.73 o 
   2   8  16       51.04       57.67      7.99 o 
  -5   0  17        5.76        6.90     10.59 o 
  -3   0  17       54.10       57.73      7.84 o 
  -1   0  17      163.53      172.16      8.92 o 
   1   0  17       57.88       66.32      6.81 o 
   3   0  17      119.99      120.90     10.09 o 
   5   0  17        1.86       15.25      7.30 o 
  -6   1  17       20.59       40.45     10.73 o 
  -5   1  17      125.41      145.29     14.73 o 
  -4   1  17      182.42      188.16     14.17 o 
  -3   1  17       67.26       63.56      9.41 o 
  -2   1  17      451.40      455.27     12.95 o 
  -1   1  17       51.99       62.84      5.43 o 
   0   1  17      323.69      271.65     15.65 o 
   1   1  17       62.21       60.92     10.67 o 
   2   1  17      208.87      272.05     12.57 o 
   3   1  17        0.00        7.80      7.80 o 
   4   1  17       26.87       28.82      9.26 o 
   5   1  17       11.45        5.43      8.00 o 
   6   1  17        0.78        4.24      7.16 o 
  -6   2  17        0.86        7.38     10.05 o 
  -5   2  17       29.11       43.07     10.67 o 
  -4   2  17      199.14      180.25     12.66 o 
  -3   2  17       74.81       86.04      8.36 o 
  -2   2  17        3.23        2.28      5.50 o 
  -1   2  17       20.75       18.60      4.70 o 
   0   2  17      229.51      218.63     16.04 o 
   1   2  17      738.93      706.32     17.88 o 
   2   2  17       57.94       60.02      7.78 o 
   3   2  17       31.50       40.91      8.44 o 
   4   2  17       43.01       34.56      8.63 o 
   5   2  17        7.61        7.79      7.79 o 
  -5   3  17        3.73        7.94      9.20 o 
  -4   3  17        8.93       21.98      8.09 o 
  -3   3  17       51.26       27.36     10.16 o 
  -2   3  17       43.56       58.00      6.14 o 
  -1   3  17       99.21       88.36      7.12 o 
   0   3  17      629.75      639.93     66.42 o 
   1   3  17       15.41        9.66      6.77 o 
   2   3  17      132.15      151.44     11.41 o 
   3   3  17       41.27       42.71      9.15 o 
   4   3  17      123.82      161.42     12.05 o 
   5   3  17        2.79        4.20      7.56 o 
  -5   4  17       76.79       75.65     11.49 o 
  -4   4  17       15.48       18.11      8.59 o 
  -3   4  17        6.98        9.85      6.74 o 
  -2   4  17       15.76        2.09      6.73 o 
  -1   4  17        9.93        9.01      5.25 o 
   0   4  17       31.32       36.88      4.33 o 
   1   4  17      174.47      200.60     11.29 o 
   2   4  17        0.35        0.81      7.34 o 
   3   4  17        1.40        1.78      7.46 o 
   4   4  17        0.52        1.86      7.69 o 
   5   4  17        9.73       11.25      7.71 o 
  -5   5  17       19.22       19.91      8.63 o 
  -4   5  17       82.17       78.63     10.81 o 
  -3   5  17        3.59        2.67      7.45 o 
  -2   5  17      132.96      164.34     10.50 o 
  -1   5  17      363.16      376.68     13.56 o 
   0   5  17        2.98        1.03      4.06 o 
   1   5  17        0.17        1.50      6.67 o 
   2   5  17        0.03        0.42      7.39 o 
   3   5  17       16.11       15.82      8.57 o 
   4   5  17        8.15        3.64      8.25 o 
  -4   6  17        5.92        0.47      8.08 o 
  -3   6  17       38.30       40.02      9.27 o 
  -2   6  17       21.00       14.15      7.78 o 
  -1   6  17       16.93       10.49      6.67 o 
   0   6  17        4.58        1.82      5.13 o 
   1   6  17       28.15       47.79      7.62 o 
   2   6  17       34.58       31.23      8.25 o 
   3   6  17        1.40        0.00      7.41 o 
   4   6  17        0.00        4.33      6.87 o 
  -3   7  17       34.08       35.71      8.79 o 
  -2   7  17        0.09        1.38      7.63 o 
  -1   7  17       19.95       13.37      7.35 o 
   0   7  17       35.72       25.10      5.31 o 
   1   7  17       22.20       17.57      7.15 o 
   2   7  17      120.34      103.00     10.35 o 
   3   7  17       11.82       23.80      7.39 o 
  -2   8  17        5.72       19.83      7.01 o 
  -1   8  17       25.56       20.13      7.68 o 
   0   8  17        3.03        7.01      4.25 o 
   1   8  17        1.32        6.46      6.46 o 
  -6   0  18       95.84       86.98     12.62 o 
  -4   0  18       28.73       45.48      8.91 o 
  -2   0  18       14.61        7.68      4.97 o 
   0   0  18      181.83      187.75      7.25 o 
   2   0  18      190.39      206.00     11.34 o 
   4   0  18       93.83       82.20      9.94 o 
  -6   1  18       57.16       60.79     12.48 o 
  -5   1  18       57.71       50.93     13.17 o 
  -4   1  18       72.88       58.73     11.82 o 
  -3   1  18      263.33      271.22     13.21 o 
  -2   1  18        0.89        6.84      6.84 o 
  -1   1  18      123.99      109.04      6.60 o 
   0   1  18        2.80       11.29     11.29 o 
   1   1  18      362.65      395.05     14.29 o 
   2   1  18       38.51       38.45      9.21 o 
   3   1  18        9.65       23.48      7.29 o 
   4   1  18        1.12       10.31      7.14 o 
   5   1  18        0.02        6.50      7.68 o 
  -6   2  18       22.47       14.73      9.84 o 
  -5   2  18       25.97       27.16     10.74 o 
  -4   2  18       92.36      101.84     11.90 o 
  -3   2  18       17.70        8.53      7.41 o 
  -2   2  18        1.35        0.90      4.93 o 
  -1   2  18      144.28      158.08      7.74 o 
   0   2  18      108.98      110.81     12.90 o 
   1   2  18      104.09       78.50     12.32 o 
   2   2  18      108.43      140.45      9.77 o 
   3   2  18       22.13       17.15      8.26 o 
   4   2  18        0.17        0.49      8.75 o 
   5   2  18        0.01        3.84      7.39 o 
  -5   3  18        7.68       11.70     10.05 o 
  -4   3  18       15.31       19.63      8.12 o 
  -3   3  18      414.03      490.20     16.67 o 
  -2   3  18        4.12        7.78      5.36 o 
  -1   3  18       45.49       38.32      5.83 o 
   0   3  18       23.10       36.83     13.85 o 
   1   3  18        4.21       12.63      6.97 o 
   2   3  18        8.50        9.64      9.64 o 
   3   3  18       56.34       67.46     10.42 o 
   4   3  18        4.82        9.04      9.04 o 
   5   3  18       15.87       13.23      8.62 o 
  -5   4  18       47.53       59.85     10.85 o 
  -4   4  18       34.09       29.01      8.84 o 
  -3   4  18        4.63        8.00      7.24 o 
  -2   4  18        0.33        3.63      6.10 o 
  -1   4  18      150.04      146.05      9.02 o 
   0   4  18       97.63      106.18      5.78 o 
   1   4  18       20.94       15.76      7.66 o 
   2   4  18       69.06       83.46      9.11 o 
   3   4  18        5.17       13.39      8.06 o 
   4   4  18       20.93       22.98      8.77 o 
   5   4  18        1.73        1.81      6.95 o 
  -4   5  18       62.81       50.87      9.68 o 
  -3   5  18       27.82       23.46      8.25 o 
  -2   5  18       28.55       44.93      7.71 o 
  -1   5  18      274.24      277.95     13.22 o 
   0   5  18      151.75      167.61     17.91 o 
   1   5  18      131.22      122.45     10.46 o 
   2   5  18        0.49        7.50      7.50 o 
   3   5  18       40.93       50.90      9.56 o 
   4   5  18        0.36        1.83      7.83 o 
  -4   6  18        4.69        1.00      8.17 o 
  -3   6  18       16.74       12.24      8.02 o 
  -2   6  18       32.47       35.70      8.52 o 
  -1   6  18       31.95       40.30      8.26 o 
   0   6  18       49.28       44.54      5.61 o 
   1   6  18       14.70       16.53      8.01 o 
   2   6  18       78.61       96.35     10.67 o 
   3   6  18        2.81        5.87      7.33 o 
  -3   7  18        0.39        7.70      7.70 o 
  -2   7  18        9.03       20.84      6.51 o 
  -1   7  18        1.40        4.62      6.26 o 
   0   7  18       35.23       47.50      7.49 o 
   1   7  18        4.04       12.98      6.44 o 
   2   7  18        0.25       11.11      6.96 o 
   3   7  18       26.27       21.07      7.19 o 
  -1   8  18       16.99       16.56      7.15 o 
   0   8  18        9.79        5.95      6.85 o 
   1   8  18        4.23        6.96      5.83 o 
  -5   0  19       46.08       42.58     10.50 o 
  -3   0  19      312.78      348.12     13.92 o 
  -1   0  19      101.20      120.26      7.15 o 
   1   0  19       16.02        5.87      5.98 o 
   3   0  19       54.53       72.21      9.05 o 
   5   0  19       35.03       44.54      9.20 o 
  -5   1  19       39.69       15.98     11.52 o 
  -4   1  19        0.16        8.82      8.82 o 
  -3   1  19       14.29        8.17      8.17 o 
  -2   1  19      108.98       97.11      7.82 o 
  -1   1  19        9.75        1.72      4.52 o 
   0   1  19       56.53       70.77      4.87 o 
   1   1  19      623.53      685.83     19.22 o 
   2   1  19      142.31      129.91     10.69 o 
   3   1  19       11.49        2.59      6.94 o 
   4   1  19        8.75        6.55      8.29 o 
   5   1  19       15.33        7.57      8.40 o 
  -5   2  19       76.47       76.33     12.66 o 
  -4   2  19        0.50        9.16      9.16 o 
  -3   2  19       19.53       18.39      7.85 o 
  -2   2  19       29.69       33.18      6.08 o 
  -1   2  19       80.70       67.30      6.43 o 
   0   2  19       40.27       28.02      5.54 o 
   1   2  19      992.10      979.91     22.31 o 
   2   2  19       49.51       37.44      9.95 o 
   3   2  19       67.25       92.89     11.39 o 
   4   2  19        0.40        5.83      7.61 o 
   5   2  19       15.65       17.23      5.00 o 
  -5   3  19       86.06       84.84     12.04 o 
  -4   3  19       67.57       91.83     11.23 o 
  -3   3  19       87.38       81.71     10.96 o 
  -2   3  19      175.13      185.94     10.58 o 
  -1   3  19       27.85       32.79      5.75 o 
   0   3  19        6.73        5.27      3.90 o 
   1   3  19      155.26      163.07     10.43 o 
   2   3  19      338.30      387.35     15.84 o 
   3   3  19       14.04       23.82      8.57 o 
   4   3  19       15.62       11.37      8.55 o 
   5   3  19       11.41        2.38      8.79 o 
  -5   4  19        0.34        7.80      8.33 o 
  -4   4  19       20.58       12.69      8.56 o 
  -3   4  19        9.87       18.91      7.10 o 
  -2   4  19       18.58       18.51      7.17 o 
  -1   4  19        0.93        6.42      5.34 o 
   0   4  19        2.49        2.77      3.95 o 
   1   4  19       11.72       12.65      6.98 o 
   2   4  19       64.33       88.57     10.40 o 
   3   4  19      120.16      127.61     12.72 o 
   4   4  19       53.62       66.20      9.97 o 
  -4   5  19        1.34        8.61      8.61 o 
  -3   5  19       63.63       58.47      9.67 o 
  -2   5  19       42.57       34.77      8.40 o 
  -1   5  19       92.96       77.51      8.80 o 
   0   5  19       97.61      100.18      8.50 o 
   1   5  19        3.53        6.86      7.05 o 
   2   5  19       27.35       29.09      9.25 o 
   3   5  19        8.41        9.94      8.77 o 
   4   5  19        1.53       12.04      7.01 o 
  -4   6  19       20.74        5.31      8.53 o 
  -3   6  19       32.72       38.70      8.32 o 
  -2   6  19       14.94       17.57      7.65 o 
  -1   6  19      206.26      200.30     11.85 o 
   0   6  19       20.68       25.74      4.69 o 
   1   6  19        1.46        0.40      7.11 o 
   2   6  19       68.74       66.93     10.24 o 
   3   6  19       14.61        1.38      7.00 o 
  -3   7  19       16.76       10.20      7.62 o 
  -2   7  19       42.52       33.81      8.52 o 
  -1   7  19       40.12       34.16      8.31 o 
   0   7  19       65.04       55.98     12.36 o 
   1   7  19       51.15       35.66      7.54 o 
   2   7  19        0.04        8.54      6.83 o 
   0   8  19       13.14       18.47      6.53 o 
  -4   0  20       93.37      100.96     13.23 o 
  -2   0  20     1089.64     1145.35     20.23 o 
   0   0  20        0.19        6.61      5.06 o 
   2   0  20       47.04       41.91      8.19 o 
   4   0  20       16.37       14.37      8.07 o 
  -5   1  20        4.83        0.54      9.66 o 
  -4   1  20       47.40       69.69      9.83 o 
  -3   1  20       10.28        3.87      7.14 o 
  -2   1  20       32.98       28.64      6.74 o 
  -1   1  20      140.43      137.22      8.21 o 
   0   1  20        8.35        6.70      6.70 o 
   1   1  20        0.13       13.55     13.55 o 
   2   1  20       43.64       24.70      9.97 o 
   3   1  20       46.78       58.79      9.00 o 
   4   1  20        1.00        2.42      8.72 o 
   5   1  20        3.63        2.42      7.93 o 
  -5   2  20       25.41       32.34     10.48 o 
  -4   2  20       63.36       83.01     10.18 o 
  -3   2  20      173.13      165.60     11.33 o 
  -2   2  20       73.34       71.14      7.93 o 
  -1   2  20       66.89       77.46      6.65 o 
   0   2  20      614.24      675.45     11.73 o 
   1   2  20      681.10      713.98     20.81 o 
   2   2  20      121.13      122.50     11.54 o 
   3   2  20        0.01        8.84      8.84 o 
   4   2  20       36.82       49.55      9.85 o 
   5   2  20        8.90        4.88      8.09 o 
  -5   3  20       17.84        5.85     10.00 o 
  -4   3  20       19.64       16.85      8.99 o 
  -3   3  20       14.69        8.25      7.46 o 
  -2   3  20       49.27       39.75      7.49 o 
  -1   3  20       30.87       32.52      5.73 o 
   0   3  20       44.26       38.63      4.97 o 
   1   3  20        0.03        7.51      7.51 o 
   2   3  20        9.95        4.38      9.41 o 
   3   3  20        1.48        7.23      8.65 o 
   4   3  20        0.27        5.02      8.66 o 
  -4   4  20       25.10       26.78      7.36 o 
  -3   4  20        1.82        7.61      7.61 o 
  -2   4  20       38.50       38.31      7.39 o 
  -1   4  20      166.65      141.40      9.18 o 
   0   4  20      101.07      118.41     21.07 o 
   1   4  20      225.10      229.12     13.01 o 
   2   4  20      121.91      142.44     12.48 o 
   3   4  20        5.96        1.47      9.18 o 
   4   4  20        3.49        6.40      8.34 o 
  -4   5  20        0.39       12.25      6.94 o 
  -3   5  20        4.23        2.28      7.57 o 
  -2   5  20      126.91      113.30     10.30 o 
  -1   5  20        0.42        1.47      6.52 o 
   0   5  20        0.72        4.35      4.35 o 
   1   5  20       13.54        5.40      7.49 o 
   2   5  20        8.75       12.85      7.52 o 
   3   5  20       66.30       71.49     10.78 o 
   4   5  20        0.19        0.00      7.77 o 
  -3   6  20       10.87       30.96      7.96 o 
  -2   6  20       19.83       13.68      7.89 o 
  -1   6  20        3.94        1.19      6.58 o 
   0   6  20       24.72       27.53      5.04 o 
   1   6  20        0.47        0.44      6.92 o 
   2   6  20        0.06        2.24      8.21 o 
   3   6  20       13.82       16.80      7.73 o 
  -2   7  20        1.03        7.05      7.05 o 
  -1   7  20        1.61        2.94      6.26 o 
   0   7  20        0.25        0.24      4.70 o 
   1   7  20        0.57        4.94      7.05 o 
   2   7  20        1.35        5.11      7.22 o 
  -5   0  21      215.50      229.55     15.34 o 
  -3   0  21        3.27       15.25      6.46 o 
  -1   0  21        5.80        2.74      4.86 o 
   1   0  21       22.31       17.50      7.70 o 
   3   0  21        8.22        1.36      7.92 o 
   5   0  21       12.26        0.94      7.97 o 
  -5   1  21        5.20       15.61      8.71 o 
  -4   1  21        0.22        4.29      7.77 o 
  -3   1  21       39.74       26.96      8.27 o 
  -2   1  21        2.46        0.65      6.19 o 
  -1   1  21       87.83       91.16      7.48 o 
   0   1  21      281.16      266.18      9.03 o 
   1   1  21      397.87      479.13     16.50 o 
   2   1  21       51.15       51.02      9.68 o 
   3   1  21       42.33       60.65      9.87 o 
   4   1  21       61.35       45.49     10.03 o 
   5   1  21        0.55        7.76      8.03 o 
  -5   2  21        0.15        9.13      9.78 o 
  -4   2  21       42.84       39.42     10.23 o 
  -3   2  21       54.14       53.41      9.65 o 
  -2   2  21        0.63        4.67      5.53 o 
  -1   2  21        7.17        0.83      4.79 o 
   0   2  21       20.56        5.86      5.86 o 
   1   2  21      130.04      148.25     12.25 o 
   2   2  21       96.57       89.82     11.67 o 
   3   2  21       16.74       22.86      8.88 o 
   4   2  21        0.09        0.00      7.65 o 
  -5   3  21        1.08        0.53      9.39 o 
  -4   3  21       12.30        4.38      9.02 o 
  -3   3  21       31.34       21.46      8.28 o 
  -2   3  21       76.71       63.94      8.74 o 
  -1   3  21        4.46        4.23      5.15 o 
   0   3  21        9.12        2.65      4.95 o 
   1   3  21       32.74       37.97      7.76 o 
   2   3  21       21.94       43.52      9.01 o 
   3   3  21        9.29        9.46      8.81 o 
   4   3  21        0.22        4.11      8.21 o 
  -4   4  21       23.51       10.27      9.42 o 
  -3   4  21        0.75        6.63      7.29 o 
  -2   4  21        7.11        6.16      6.53 o 
  -1   4  21       61.62       60.88      7.28 o 
   0   4  21        0.05        5.09      5.09 o 
   1   4  21      140.18      146.17     12.38 o 
   2   4  21        5.49        9.90      9.90 o 
   3   4  21        0.01        0.52      8.38 o 
   4   4  21       36.14       52.41      9.46 o 
  -4   5  21       23.93       23.73      7.99 o 
  -3   5  21       35.94       30.84      8.22 o 
  -2   5  21       73.32       90.01      9.98 o 
  -1   5  21       33.99       25.56      7.17 o 
   0   5  21        9.06       16.45      4.52 o 
   1   5  21        5.29       14.55      7.46 o 
   2   5  21        3.32        6.09      8.04 o 
   3   5  21        5.52        0.47      8.71 o 
  -3   6  21       28.75       41.21      7.58 o 
  -2   6  21       51.30       52.30      8.88 o 
  -1   6  21       23.52       26.75      7.42 o 
   0   6  21       16.37       14.63      6.77 o 
   1   6  21        0.09        0.43      7.05 o 
   2   6  21        0.15        0.44      7.05 o 
  -1   7  21       11.66       20.71      7.20 o 
   0   7  21       25.32       28.30      5.11 o 
   1   7  21        0.07        1.65      6.69 o 
  -4   0  22       35.16       32.50      9.15 o 
  -2   0  22      121.68      143.65      9.95 o 
   0   0  22       68.81       70.96      6.15 o 
   2   0  22        0.27        3.07      6.59 o 
   4   0  22       10.30        0.00      8.37 o 
  -5   1  22        7.63        2.14      9.73 o 
  -4   1  22       20.89       14.42      8.80 o 
  -3   1  22      111.29      125.77     11.35 o 
  -2   1  22      193.38      165.02     10.14 o 
  -1   1  22       21.45       11.43      5.46 o 
   0   1  22       44.25       18.27     55.40 o 
   1   1  22      440.74      499.16     18.08 o 
   2   1  22       81.37       83.13     10.60 o 
   3   1  22       54.73       60.52     10.76 o 
   4   1  22        6.96        4.61      9.77 o 
  -5   2  22       15.46       22.31      9.10 o 
  -4   2  22        0.21        0.50      8.40 o 
  -3   2  22        7.95        4.94      7.53 o 
  -2   2  22       13.69        9.95      6.73 o 
  -1   2  22       54.94       53.01      6.50 o 
   0   2  22      209.36      213.14      8.23 o 
   1   2  22        2.55        8.77      8.77 o 
   2   2  22       94.45      100.75     10.95 o 
   3   2  22       25.50       23.13      9.59 o 
   4   2  22        8.24        8.34      8.44 o 
  -4   3  22       15.64       12.15      8.45 o 
  -3   3  22       50.19       32.43      8.19 o 
  -2   3  22       84.05       85.46      9.80 o 
  -1   3  22      100.17       77.52      7.47 o 
   0   3  22       59.40       67.03      5.54 o 
   1   3  22        0.21        7.95      7.95 o 
   2   3  22        0.67        8.63      8.63 o 
   3   3  22       10.50        8.47      2.33 o 
   4   3  22        0.33       10.82      8.88 o 
  -4   4  22       51.60       68.39      9.92 o 
  -3   4  22        1.08        3.97      6.67 o 
  -2   4  22        0.89        6.67      6.67 o 
  -1   4  22       45.50       38.60      6.72 o 
   0   4  22       10.58        2.68      4.69 o 
   1   4  22        2.55        8.26      8.26 o 
   2   4  22       12.13        0.47      8.32 o 
   3   4  22       18.41       19.23      8.61 o 
  -3   5  22       15.95       15.98      7.42 o 
  -2   5  22        2.83        7.76      7.76 o 
  -1   5  22       30.22       31.47      6.95 o 
   0   5  22       55.15       53.77      5.54 o 
   1   5  22       19.34       27.47      7.89 o 
   2   5  22       15.44       24.66      8.02 o 
   3   5  22       22.34       29.56      7.99 o 
  -2   6  22        4.89        1.72      6.90 o 
  -1   6  22        0.90        6.70      6.70 o 
   0   6  22        3.11        4.19      8.38 o 
   1   6  22        7.80       10.76      7.02 o 
   2   6  22        0.85        0.46      7.18 o 
   0   7  22        0.09        4.16      6.35 o 
  -5   0  23       11.10       12.23      8.95 o 
  -3   0  23       57.61       63.27      9.16 o 
  -1   0  23      178.91      209.06     10.18 o 
   1   0  23        2.44        7.54      7.27 o 
   3   0  23        2.58        1.99      7.99 o 
  -5   1  23        8.40       10.50      9.66 o 
  -4   1  23       25.60       30.89      9.65 o 
  -3   1  23        2.36        5.76      8.26 o 
  -2   1  23       75.68       76.06      9.51 o 
  -1   1  23       82.34       65.84      7.56 o 
   0   1  23        1.73       16.26     16.26 o 
   1   1  23       31.92       13.32     13.32 o 
   2   1  23        4.49        5.13      9.10 o 
   3   1  23        2.01       12.22      8.47 o 
   4   1  23       15.64       17.26      9.36 o 
  -4   2  23        6.09        5.83      7.88 o 
  -3   2  23        0.04        2.93      6.89 o 
  -2   2  23       11.88        0.37      6.72 o 
  -1   2  23       38.20       29.14      6.13 o 
   0   2  23       60.08       58.40     13.63 o 
   1   2  23       77.00       72.20     10.33 o 
   2   2  23       34.56       18.98     11.11 o 
   3   2  23       11.86       18.57      8.88 o 
   4   2  23        0.65        5.77      8.34 o 
  -4   3  23       56.10       68.10     10.23 o 
  -3   3  23        0.00        4.71      6.91 o 
  -2   3  23      472.48      477.79     16.24 o 
  -1   3  23       16.91       10.19      5.90 o 
   0   3  23       75.39       73.23      7.62 o 
   1   3  23        2.94        0.84      7.69 o 
   2   3  23       14.89       23.21      9.11 o 
   3   3  23        3.57        6.25      8.53 o 
   4   3  23       10.94       18.06      8.07 o 
  -4   4  23       23.79       42.45      8.23 o 
  -3   4  23        2.29        4.87      6.58 o 
  -2   4  23        1.04        4.35      6.39 o 
  -1   4  23        3.63        8.73      6.54 o 
   0   4  23       20.74        8.12      5.17 o 
   1   4  23        0.08        7.61      7.61 o 
   2   4  23        0.63        4.40      7.71 o 
   3   4  23        0.99        8.94      8.94 o 
  -3   5  23       10.10        5.42      7.54 o 
  -2   5  23        0.36        0.00      6.23 o 
  -1   5  23       43.50       55.04      7.48 o 
   0   5  23        4.22        4.67      4.64 o 
   1   5  23        1.45        8.86      7.12 o 
   2   5  23        5.65        7.65      7.82 o 
  -2   6  23        1.81        9.82      6.74 o 
  -1   6  23       35.91       28.64      7.38 o 
   0   6  23        5.52        1.76      4.75 o 
   1   6  23       39.01       29.17      8.08 o 
  -4   0  24        6.80       16.99      7.64 o 
  -2   0  24      553.89      524.13     16.47 o 
   0   0  24      603.49      695.13     33.81 o 
   2   0  24        9.52       12.66      8.79 o 
   4   0  24        2.83        8.65      8.65 o 
  -4   1  24       22.61       32.65      8.42 o 
  -3   1  24        0.18        0.40      6.93 o 
  -2   1  24       75.30       56.65      9.22 o 
  -1   1  24        2.26        3.91      5.21 o 
   0   1  24       17.98       18.49      5.16 o 
   1   1  24       25.28        5.22      9.97 o 
   2   1  24       53.46       67.12     10.21 o 
   3   1  24        9.81        4.70      9.45 o 
   4   1  24        0.21        1.07      8.20 o 
  -4   2  24       19.16       22.57      7.69 o 
  -3   2  24        0.44        5.92      7.02 o 
  -2   2  24        0.60        6.63      6.63 o 
  -1   2  24      135.20      124.78      8.03 o 
   0   2  24        0.32        1.04      4.94 o 
   1   2  24       45.95       39.57     10.22 o 
   2   2  24       97.14      125.06     13.49 o 
   3   2  24        2.52        8.47      8.15 o 
   4   2  24       13.35       12.66      8.54 o 
  -4   3  24       19.66       25.21      8.22 o 
  -3   3  24        5.17        1.72      7.49 o 
  -2   3  24       76.28       58.41      9.93 o 
  -1   3  24      205.69      194.51     10.08 o 
   0   3  24       53.75       49.70     10.68 o 
   1   3  24       19.27       10.60      9.30 o 
   2   3  24        4.52        1.95      8.75 o 
   3   3  24        2.72       13.63      8.56 o 
  -3   4  24        4.74        5.25      7.05 o 
  -2   4  24       15.07       15.75      4.89 o 
  -1   4  24        3.36        2.47      6.38 o 
   0   4  24       27.32       37.56      5.42 o 
   1   4  24       16.65       26.84      7.82 o 
   2   4  24        0.01        9.35      7.37 o 
   3   4  24       37.16       53.81     10.84 o 
  -2   5  24       16.09       24.36      5.98 o 
  -1   5  24        9.49        4.14      7.19 o 
   0   5  24       28.90       16.04      5.15 o 
   1   5  24        7.00        2.66      8.15 o 
   2   5  24        5.12        3.81      8.15 o 
  -1   6  24        0.57        5.45      5.80 o 
   0   6  24       27.28       20.34      4.53 o 
  -3   0  25       54.28       55.87      8.71 o 
  -1   0  25      327.84      348.58     13.50 o 
   1   0  25       40.01       49.96      9.48 o 
   3   0  25       11.12       11.68      3.08 o 
  -4   1  25        8.18        2.38      7.17 o 
  -3   1  25       36.39       49.35      8.18 o 
  -2   1  25       14.28       15.24      6.96 o 
  -1   1  25        0.87        5.34      5.39 o 
   0   1  25        9.85       14.17     14.17 o 
   1   1  25        1.71        9.82      9.82 o 
   2   1  25        0.23        9.95      9.95 o 
   3   1  25       11.24        2.14      9.59 o 
  -4   2  25       12.87        0.94      8.46 o 
  -3   2  25       56.04       60.78      8.89 o 
  -2   2  25      167.50      146.10     10.30 o 
  -1   2  25        2.60        5.85      5.85 o 
   0   2  25        2.46        3.83      4.80 o 
   1   2  25       60.81       64.88     11.58 o 
   2   2  25       12.59        7.58      9.67 o 
   3   2  25        4.50        8.05      8.65 o 
  -3   3  25        1.72        2.58      6.88 o 
  -2   3  25       31.88       13.89      8.09 o 
  -1   3  25        0.36        6.11      6.11 o 
   0   3  25       66.78       65.40      6.29 o 
   1   3  25       43.87       28.96     10.49 o 
   2   3  25       11.70        9.22      9.22 o 
   3   3  25        6.99       11.05      8.39 o 
  -3   4  25       24.35        8.63      7.35 o 
  -2   4  25       25.56       21.99      6.69 o 
  -1   4  25      111.58       95.78      8.94 o 
   0   4  25        5.23       21.00      7.61 o 
   1   4  25       49.76       52.02      9.47 o 
   2   4  25        0.53        2.98      7.95 o 
  -2   5  25        0.06        3.23      6.45 o 
  -1   5  25       16.01       10.02      6.71 o 
   0   5  25       27.71       20.82      4.98 o 
   1   5  25       48.94       26.06      8.79 o 
  -4   0  26       26.13       14.50      8.63 o 
  -2   0  26       42.17       24.87      6.95 o 
   0   0  26       31.69       11.87      8.44 o 
   2   0  26        0.57       11.49      8.73 o 
  -3   1  26        4.32        3.32      7.51 o 
  -2   1  26       38.55       26.02      6.99 o 
  -1   1  26        6.45       14.80      5.88 o 
   0   1  26       11.18       21.29     22.66 o 
   1   1  26       13.91       26.72      8.81 o 
   2   1  26        0.33       10.67     10.67 o 
   3   1  26       15.24       19.50      9.72 o 
  -3   2  26        1.71        7.60      7.60 o 
  -2   2  26       16.77        9.77      7.46 o 
  -1   2  26        6.57        9.16      5.04 o 
   0   2  26        5.05        4.79      4.97 o 
   1   2  26       21.56        9.25      9.30 o 
   2   2  26       21.07       28.74      9.33 o 
   3   2  26       21.41        2.69      9.42 o 
  -3   3  26        9.76       13.87      6.94 o 
  -2   3  26       16.72       25.05      7.29 o 
  -1   3  26        1.01        0.33      6.22 o 
   0   3  26       20.76       24.28      7.10 o 
   1   3  26       81.80       54.26     11.07 o 
   2   3  26        6.46       19.22      8.44 o 
  -2   4  26        5.22        1.14      6.44 o 
  -1   4  26        1.20        2.43      6.12 o 
   0   4  26       52.95       62.23      5.91 o 
   1   4  26        4.65        9.75      9.75 o 
   2   4  26       31.51       26.42      8.74 o 
  -1   5  26       25.09       14.09      7.14 o 
   0   5  26        2.24        0.96      4.03 o 
  -3   0  27        0.36        2.83      6.80 o 
  -1   0  27        3.21        9.49      6.70 o 
   1   0  27        6.02       17.30      8.38 o 
   3   0  27        8.94        4.87      9.55 o 
  -3   1  27       29.33       20.82      8.07 o 
  -2   1  27       41.94       44.42      7.06 o 
  -1   1  27        0.15        6.36      6.36 o 
   0   1  27       52.41       73.86      7.97 o 
   1   1  27        0.38        8.39      8.39 o 
   2   1  27       50.03       73.59     12.04 o 
  -3   2  27        1.28       10.24      6.96 o 
  -2   2  27        0.17        1.81      6.71 o 
  -1   2  27        4.32        1.59      5.27 o 
   0   2  27        1.41        3.43      4.74 o 
   1   2  27       11.92        1.90      8.64 o 
   2   2  27        0.19        1.02      8.73 o 
  -2   3  27       44.54       30.90      7.48 o 
  -1   3  27      106.62       78.99      8.56 o 
   0   3  27        0.01        1.89      4.67 o 
   1   3  27       23.47       12.51      9.93 o 
   2   3  27        1.72        9.07      7.79 o 
  -1   4  27       27.80       11.56      6.70 o 
   0   4  27       44.18       36.21      8.39 o 
   1   4  27       11.92       12.57      7.57 o 
  -2   0  28        0.25        2.09      5.98 o 
   0   0  28        3.39        0.49     12.72 o 
   2   0  28       58.06       63.83     11.94 o 
  -2   1  28        0.20        2.80      6.06 o 
  -1   1  28        7.59       21.44      5.70 o 
   0   1  28        2.43       17.11     17.11 o 
   1   1  28        4.21        0.99      8.05 o 
   2   1  28        8.32       12.21     12.21 o 
  -2   2  28        8.08        8.82      5.83 o 
  -1   2  28       56.55       35.22      6.81 o 
   0   2  28       17.00       16.42      5.18 o 
   1   2  28        1.84        3.79      6.90 o 
  -1   3  28       36.73       35.50      6.46 o 
   0   3  28        3.91        1.16      4.75 o 
   1   3  28       28.15       18.42      9.46 o 
  -1   0  29       19.02       24.94      6.96 o 
   1   0  29      125.07      123.95     13.12 o 
  -2   1  29        6.51       15.65      5.37 o 
  -1   1  29       32.16       16.72      6.49 o 
   0   1  29        0.58        4.41      5.24 o 
   1   1  29        1.70        0.00      7.85 o 
  -1   2  29       12.44        7.09      5.83 o 
   0   2  29       11.23        0.46      5.07 o 
                                                 
